# Supplementary material for: Interacting particle models on the impact of spatially heterogeneous human behavioral factors on dynamics of infectious diseases
Source: PLoS Comput Biol. 2024 Aug 8;20(8):e1012345. doi: 10.1371/journal.pcbi.1012345 (PMC11335169; doi:10.1371/journal.pcbi.1012345)
Supplement: S1 Data — (ZIP) [file pcbi.1012345.s002.zip]

Archive with 947 entries (893 files):
- Data_Epidemic_Particle_part_1/Aggregation/
- Data_Epidemic_Particle_part_1/Aggregation/Attr_EPIA_max_Stat.mat
- Data_Epidemic_Particle_part_1/Aggregation/Attr_N100/
- Data_Epidemic_Particle_part_1/Aggregation/Attr_N100/D2A16/
- Data_Epidemic_Particle_part_1/Aggregation/Attr_N100/D2A16/1/
- Data_Epidemic_Particle_part_1/Aggregation/Attr_N100/D2A16/1/hospital_1.mat
- Data_Epidemic_Particle_part_1/Aggregation/Attr_N100/D2A16/1/record_1.mat
- Data_Epidemic_Particle_part_1/Aggregation/Attr_N100/D2A16/1/Record_E2P_1.mat
- Data_Epidemic_Particle_part_1/Aggregation/Attr_N100/D2A16/1/Record_P2P_1.mat
- Data_Epidemic_Particle_part_1/Aggregation/Attr_N100/D2A16/1/Record_Removal_A_1.mat
- Data_Epidemic_Particle_part_1/Aggregation/Attr_N100/D2A16/1/State_100_1.mat
- Data_Epidemic_Particle_part_1/Aggregation/Attr_N100/D2A16/1/State_1000_1.mat
- Data_Epidemic_Particle_part_1/Aggregation/Attr_N100/D2A16/1/State_1100_1.mat
- Data_Epidemic_Particle_part_1/Aggregation/Attr_N100/D2A16/1/State_1200_1.mat
- Data_Epidemic_Particle_part_1/Aggregation/Attr_N100/D2A16/1/State_1300_1.mat
- Data_Epidemic_Particle_part_1/Aggregation/Attr_N100/D2A16/1/State_1400_1.mat
- Data_Epidemic_Particle_part_1/Aggregation/Attr_N100/D2A16/1/State_1500_1.mat
- Data_Epidemic_Particle_part_1/Aggregation/Attr_N100/D2A16/1/State_1600_1.mat
- Data_Epidemic_Particle_part_1/Aggregation/Attr_N100/D2A16/1/State_1700_1.mat
- Data_Epidemic_Particle_part_1/Aggregation/Attr_N100/D2A16/1/State_1800_1.mat
- Data_Epidemic_Particle_part_1/Aggregation/Attr_N100/D2A16/1/State_1900_1.mat
- Data_Epidemic_Particle_part_1/Aggregation/Attr_N100/D2A16/1/State_200_1.mat
- Data_Epidemic_Particle_part_1/Aggregation/Attr_N100/D2A16/1/State_2000_1.mat
- Data_Epidemic_Particle_part_1/Aggregation/Attr_N100/D2A16/1/State_2100_1.mat
- Data_Epidemic_Particle_part_1/Aggregation/Attr_N100/D2A16/1/State_2200_1.mat
- Data_Epidemic_Particle_part_1/Aggregation/Attr_N100/D2A16/1/State_2300_1.mat
- Data_Epidemic_Particle_part_1/Aggregation/Attr_N100/D2A16/1/State_2400_1.mat
- Data_Epidemic_Particle_part_1/Aggregation/Attr_N100/D2A16/1/State_2500_1.mat
- Data_Epidemic_Particle_part_1/Aggregation/Attr_N100/D2A16/1/State_2600_1.mat
- Data_Epidemic_Particle_part_1/Aggregation/Attr_N100/D2A16/1/State_2700_1.mat
- Data_Epidemic_Particle_part_1/Aggregation/Attr_N100/D2A16/1/State_2800_1.mat
- Data_Epidemic_Particle_part_1/Aggregation/Attr_N100/D2A16/1/State_2900_1.mat
- Data_Epidemic_Particle_part_1/Aggregation/Attr_N100/D2A16/1/State_300_1.mat
- Data_Epidemic_Particle_part_1/Aggregation/Attr_N100/D2A16/1/State_3000_1.mat
- Data_Epidemic_Particle_part_1/Aggregation/Attr_N100/D2A16/1/State_400_1.mat
- Data_Epidemic_Particle_part_1/Aggregation/Attr_N100/D2A16/1/State_500_1.mat
- Data_Epidemic_Particle_part_1/Aggregation/Attr_N100/D2A16/1/State_600_1.mat
- Data_Epidemic_Particle_part_1/Aggregation/Attr_N100/D2A16/1/State_700_1.mat
- Data_Epidemic_Particle_part_1/Aggregation/Attr_N100/D2A16/1/State_800_1.mat
- Data_Epidemic_Particle_part_1/Aggregation/Attr_N100/D2A16/1/State_900_1.mat
- Data_Epidemic_Particle_part_1/Aggregation/Attr_N100/D2A2/
- Data_Epidemic_Particle_part_1/Aggregation/Attr_N100/D2A2/1/
- Data_Epidemic_Particle_part_1/Aggregation/Attr_N100/D2A2/1/hospital_1.mat
- Data_Epidemic_Particle_part_1/Aggregation/Attr_N100/D2A2/1/record_1.mat
- Data_Epidemic_Particle_part_1/Aggregation/Attr_N100/D2A2/1/Record_E2P_1.mat
- Data_Epidemic_Particle_part_1/Aggregation/Attr_N100/D2A2/1/Record_P2P_1.mat
- Data_Epidemic_Particle_part_1/Aggregation/Attr_N100/D2A2/1/Record_Removal_A_1.mat
- Data_Epidemic_Particle_part_1/Aggregation/Attr_N100/D2A2/1/State_100_1.mat
- Data_Epidemic_Particle_part_1/Aggregation/Attr_N100/D2A2/1/State_1000_1.mat
- Data_Epidemic_Particle_part_1/Aggregation/Attr_N100/D2A2/1/State_1100_1.mat
- Data_Epidemic_Particle_part_1/Aggregation/Attr_N100/D2A2/1/State_1200_1.mat
- Data_Epidemic_Particle_part_1/Aggregation/Attr_N100/D2A2/1/State_1300_1.mat
- Data_Epidemic_Particle_part_1/Aggregation/Attr_N100/D2A2/1/State_1400_1.mat
- Data_Epidemic_Particle_part_1/Aggregation/Attr_N100/D2A2/1/State_1500_1.mat
- Data_Epidemic_Particle_part_1/Aggregation/Attr_N100/D2A2/1/State_1600_1.mat
- Data_Epidemic_Particle_part_1/Aggregation/Attr_N100/D2A2/1/State_1700_1.mat
- Data_Epidemic_Particle_part_1/Aggregation/Attr_N100/D2A2/1/State_1800_1.mat
- Data_Epidemic_Particle_part_1/Aggregation/Attr_N100/D2A2/1/State_1900_1.mat
- Data_Epidemic_Particle_part_1/Aggregation/Attr_N100/D2A2/1/State_200_1.mat
- Data_Epidemic_Particle_part_1/Aggregation/Attr_N100/D2A2/1/State_2000_1.mat
- Data_Epidemic_Particle_part_1/Aggregation/Attr_N100/D2A2/1/State_2100_1.mat
- Data_Epidemic_Particle_part_1/Aggregation/Attr_N100/D2A2/1/State_2200_1.mat
- Data_Epidemic_Particle_part_1/Aggregation/Attr_N100/D2A2/1/State_2300_1.mat
- Data_Epidemic_Particle_part_1/Aggregation/Attr_N100/D2A2/1/State_2400_1.mat
- Data_Epidemic_Particle_part_1/Aggregation/Attr_N100/D2A2/1/State_2500_1.mat
- Data_Epidemic_Particle_part_1/Aggregation/Attr_N100/D2A2/1/State_2600_1.mat
- Data_Epidemic_Particle_part_1/Aggregation/Attr_N100/D2A2/1/State_2700_1.mat
- Data_Epidemic_Particle_part_1/Aggregation/Attr_N100/D2A2/1/State_2800_1.mat
- Data_Epidemic_Particle_part_1/Aggregation/Attr_N100/D2A2/1/State_2900_1.mat
- Data_Epidemic_Particle_part_1/Aggregation/Attr_N100/D2A2/1/State_300_1.mat
- Data_Epidemic_Particle_part_1/Aggregation/Attr_N100/D2A2/1/State_3000_1.mat
- Data_Epidemic_Particle_part_1/Aggregation/Attr_N100/D2A2/1/State_400_1.mat
- Data_Epidemic_Particle_part_1/Aggregation/Attr_N100/D2A2/1/State_500_1.mat
- Data_Epidemic_Particle_part_1/Aggregation/Attr_N100/D2A2/1/State_600_1.mat
- Data_Epidemic_Particle_part_1/Aggregation/Attr_N100/D2A2/1/State_700_1.mat
- Data_Epidemic_Particle_part_1/Aggregation/Attr_N100/D2A2/1/State_800_1.mat
- Data_Epidemic_Particle_part_1/Aggregation/Attr_N100/D2A2/1/State_900_1.mat
- Data_Epidemic_Particle_part_1/Aggregation/Attr_N100/D2A4/
- Data_Epidemic_Particle_part_1/Aggregation/Attr_N100/D2A4/1/
- Data_Epidemic_Particle_part_1/Aggregation/Attr_N100/D2A4/1/hospital_1.mat
- Data_Epidemic_Particle_part_1/Aggregation/Attr_N100/D2A4/1/record_1.mat
- Data_Epidemic_Particle_part_1/Aggregation/Attr_N100/D2A4/1/Record_E2P_1.mat
- Data_Epidemic_Particle_part_1/Aggregation/Attr_N100/D2A4/1/Record_P2P_1.mat
- Data_Epidemic_Particle_part_1/Aggregation/Attr_N100/D2A4/1/Record_Removal_A_1.mat
- Data_Epidemic_Particle_part_1/Aggregation/Attr_N100/D2A4/1/State_100_1.mat
- Data_Epidemic_Particle_part_1/Aggregation/Attr_N100/D2A4/1/State_1000_1.mat
- Data_Epidemic_Particle_part_1/Aggregation/Attr_N100/D2A4/1/State_1100_1.mat
- Data_Epidemic_Particle_part_1/Aggregation/Attr_N100/D2A4/1/State_1200_1.mat
- Data_Epidemic_Particle_part_1/Aggregation/Attr_N100/D2A4/1/State_1300_1.mat
- Data_Epidemic_Particle_part_1/Aggregation/Attr_N100/D2A4/1/State_1400_1.mat
- Data_Epidemic_Particle_part_1/Aggregation/Attr_N100/D2A4/1/State_1500_1.mat
- Data_Epidemic_Particle_part_1/Aggregation/Attr_N100/D2A4/1/State_1600_1.mat
- Data_Epidemic_Particle_part_1/Aggregation/Attr_N100/D2A4/1/State_1700_1.mat
- Data_Epidemic_Particle_part_1/Aggregation/Attr_N100/D2A4/1/State_1800_1.mat
- Data_Epidemic_Particle_part_1/Aggregation/Attr_N100/D2A4/1/State_1900_1.mat
- Data_Epidemic_Particle_part_1/Aggregation/Attr_N100/D2A4/1/State_200_1.mat
- Data_Epidemic_Particle_part_1/Aggregation/Attr_N100/D2A4/1/State_2000_1.mat
- Data_Epidemic_Particle_part_1/Aggregation/Attr_N100/D2A4/1/State_2100_1.mat
- Data_Epidemic_Particle_part_1/Aggregation/Attr_N100/D2A4/1/State_2200_1.mat
- Data_Epidemic_Particle_part_1/Aggregation/Attr_N100/D2A4/1/State_2300_1.mat
- Data_Epidemic_Particle_part_1/Aggregation/Attr_N100/D2A4/1/State_2400_1.mat
- Data_Epidemic_Particle_part_1/Aggregation/Attr_N100/D2A4/1/State_2500_1.mat
- Data_Epidemic_Particle_part_1/Aggregation/Attr_N100/D2A4/1/State_2600_1.mat
- Data_Epidemic_Particle_part_1/Aggregation/Attr_N100/D2A4/1/State_2700_1.mat
- Data_Epidemic_Particle_part_1/Aggregation/Attr_N100/D2A4/1/State_2800_1.mat
- Data_Epidemic_Particle_part_1/Aggregation/Attr_N100/D2A4/1/State_2900_1.mat
- Data_Epidemic_Particle_part_1/Aggregation/Attr_N100/D2A4/1/State_300_1.mat
- Data_Epidemic_Particle_part_1/Aggregation/Attr_N100/D2A4/1/State_3000_1.mat
- Data_Epidemic_Particle_part_1/Aggregation/Attr_N100/D2A4/1/State_400_1.mat
- Data_Epidemic_Particle_part_1/Aggregation/Attr_N100/D2A4/1/State_500_1.mat
- Data_Epidemic_Particle_part_1/Aggregation/Attr_N100/D2A4/1/State_600_1.mat
- Data_Epidemic_Particle_part_1/Aggregation/Attr_N100/D2A4/1/State_700_1.mat
- Data_Epidemic_Particle_part_1/Aggregation/Attr_N100/D2A4/1/State_800_1.mat
- Data_Epidemic_Particle_part_1/Aggregation/Attr_N100/D2A4/1/State_900_1.mat
- Data_Epidemic_Particle_part_1/Aggregation/Attr_N100/D2A8/
- Data_Epidemic_Particle_part_1/Aggregation/Attr_N100/D2A8/1/
- Data_Epidemic_Particle_part_1/Aggregation/Attr_N100/D2A8/1/hospital_1.mat
- Data_Epidemic_Particle_part_1/Aggregation/Attr_N100/D2A8/1/record_1.mat
- Data_Epidemic_Particle_part_1/Aggregation/Attr_N100/D2A8/1/Record_E2P_1.mat
- Data_Epidemic_Particle_part_1/Aggregation/Attr_N100/D2A8/1/Record_P2P_1.mat
- Data_Epidemic_Particle_part_1/Aggregation/Attr_N100/D2A8/1/Record_Removal_A_1.mat
- Data_Epidemic_Particle_part_1/Aggregation/Attr_N100/D2A8/1/State_100_1.mat
- Data_Epidemic_Particle_part_1/Aggregation/Attr_N100/D2A8/1/State_1000_1.mat
- Data_Epidemic_Particle_part_1/Aggregation/Attr_N100/D2A8/1/State_1100_1.mat
- Data_Epidemic_Particle_part_1/Aggregation/Attr_N100/D2A8/1/State_1200_1.mat
- Data_Epidemic_Particle_part_1/Aggregation/Attr_N100/D2A8/1/State_1300_1.mat
- Data_Epidemic_Particle_part_1/Aggregation/Attr_N100/D2A8/1/State_1400_1.mat
- Data_Epidemic_Particle_part_1/Aggregation/Attr_N100/D2A8/1/State_1500_1.mat
- Data_Epidemic_Particle_part_1/Aggregation/Attr_N100/D2A8/1/State_1600_1.mat
- Data_Epidemic_Particle_part_1/Aggregation/Attr_N100/D2A8/1/State_1700_1.mat
- Data_Epidemic_Particle_part_1/Aggregation/Attr_N100/D2A8/1/State_1800_1.mat
- Data_Epidemic_Particle_part_1/Aggregation/Attr_N100/D2A8/1/State_1900_1.mat
- Data_Epidemic_Particle_part_1/Aggregation/Attr_N100/D2A8/1/State_200_1.mat
- Data_Epidemic_Particle_part_1/Aggregation/Attr_N100/D2A8/1/State_2000_1.mat
- Data_Epidemic_Particle_part_1/Aggregation/Attr_N100/D2A8/1/State_2100_1.mat
- Data_Epidemic_Particle_part_1/Aggregation/Attr_N100/D2A8/1/State_2200_1.mat
- Data_Epidemic_Particle_part_1/Aggregation/Attr_N100/D2A8/1/State_2300_1.mat
- Data_Epidemic_Particle_part_1/Aggregation/Attr_N100/D2A8/1/State_2400_1.mat
- Data_Epidemic_Particle_part_1/Aggregation/Attr_N100/D2A8/1/State_2500_1.mat
- Data_Epidemic_Particle_part_1/Aggregation/Attr_N100/D2A8/1/State_2600_1.mat
- Data_Epidemic_Particle_part_1/Aggregation/Attr_N100/D2A8/1/State_2700_1.mat
- Data_Epidemic_Particle_part_1/Aggregation/Attr_N100/D2A8/1/State_2800_1.mat
- Data_Epidemic_Particle_part_1/Aggregation/Attr_N100/D2A8/1/State_2900_1.mat
- Data_Epidemic_Particle_part_1/Aggregation/Attr_N100/D2A8/1/State_300_1.mat
- Data_Epidemic_Particle_part_1/Aggregation/Attr_N100/D2A8/1/State_3000_1.mat
- Data_Epidemic_Particle_part_1/Aggregation/Attr_N100/D2A8/1/State_400_1.mat
- Data_Epidemic_Particle_part_1/Aggregation/Attr_N100/D2A8/1/State_500_1.mat
- Data_Epidemic_Particle_part_1/Aggregation/Attr_N100/D2A8/1/State_600_1.mat
- Data_Epidemic_Particle_part_1/Aggregation/Attr_N100/D2A8/1/State_700_1.mat
- Data_Epidemic_Particle_part_1/Aggregation/Attr_N100/D2A8/1/State_800_1.mat
- Data_Epidemic_Particle_part_1/Aggregation/Attr_N100/D2A8/1/State_900_1.mat
- Data_Epidemic_Particle_part_1/Aggregation/D2A0_EPIA.mat
- Data_Epidemic_Particle_part_1/Aggregation/D2A16.mat
- Data_Epidemic_Particle_part_1/Aggregation/D2A16_EPIA.mat
- Data_Epidemic_Particle_part_1/Aggregation/D2A2.mat
- Data_Epidemic_Particle_part_1/Aggregation/D2A4.mat
- Data_Epidemic_Particle_part_1/Aggregation/D2A8.mat
- Data_Epidemic_Particle_part_1/Aggregation/nofield_EPIA_max_Stat.mat
- Data_Epidemic_Particle_part_1/Aggregation/Particle_plot_phase_EPIA.m
- Data_Epidemic_Particle_part_1/Aggregation/Particle_plot_phase_S.m
- Data_Epidemic_Particle_part_1/Aggregation/Particle_plot_sensitivity_EIA_full.m
- Data_Epidemic_Particle_part_1/Aggregation/plot_EIA_max_Stat_histogram.m
- Data_Epidemic_Particle_part_1/Aggregation_scaling/
- Data_Epidemic_Particle_part_1/Aggregation_scaling/Attr_EPIA_max_Stat.mat
- Data_Epidemic_Particle_part_1/Aggregation_scaling/Attr_sc_EPIA_max_Stat.mat
- Data_Epidemic_Particle_part_1/Aggregation_scaling/Attr_sc_N100/
- Data_Epidemic_Particle_part_1/Aggregation_scaling/Attr_sc_N100/D025A16_sc2/
- Data_Epidemic_Particle_part_1/Aggregation_scaling/Attr_sc_N100/D025A16_sc2/1/
- Data_Epidemic_Particle_part_1/Aggregation_scaling/Attr_sc_N100/D025A16_sc2/1/hospital_1.mat
- Data_Epidemic_Particle_part_1/Aggregation_scaling/Attr_sc_N100/D025A16_sc2/1/record_1.mat
- Data_Epidemic_Particle_part_1/Aggregation_scaling/Attr_sc_N100/D025A16_sc2/1/Record_E2P_1.mat
- Data_Epidemic_Particle_part_1/Aggregation_scaling/Attr_sc_N100/D025A16_sc2/1/Record_P2P_1.mat
- Data_Epidemic_Particle_part_1/Aggregation_scaling/Attr_sc_N100/D025A16_sc2/1/Record_Removal_A_1.mat
- Data_Epidemic_Particle_part_1/Aggregation_scaling/Attr_sc_N100/D025A16_sc2/1/State_100_1.mat
- Data_Epidemic_Particle_part_1/Aggregation_scaling/Attr_sc_N100/D025A16_sc2/1/State_1000_1.mat
- Data_Epidemic_Particle_part_1/Aggregation_scaling/Attr_sc_N100/D025A16_sc2/1/State_1100_1.mat
- Data_Epidemic_Particle_part_1/Aggregation_scaling/Attr_sc_N100/D025A16_sc2/1/State_1200_1.mat
- Data_Epidemic_Particle_part_1/Aggregation_scaling/Attr_sc_N100/D025A16_sc2/1/State_1300_1.mat
- Data_Epidemic_Particle_part_1/Aggregation_scaling/Attr_sc_N100/D025A16_sc2/1/State_1400_1.mat
- Data_Epidemic_Particle_part_1/Aggregation_scaling/Attr_sc_N100/D025A16_sc2/1/State_1500_1.mat
- Data_Epidemic_Particle_part_1/Aggregation_scaling/Attr_sc_N100/D025A16_sc2/1/State_1600_1.mat
- Data_Epidemic_Particle_part_1/Aggregation_scaling/Attr_sc_N100/D025A16_sc2/1/State_1700_1.mat
- Data_Epidemic_Particle_part_1/Aggregation_scaling/Attr_sc_N100/D025A16_sc2/1/State_1800_1.mat
- Data_Epidemic_Particle_part_1/Aggregation_scaling/Attr_sc_N100/D025A16_sc2/1/State_1900_1.mat
- Data_Epidemic_Particle_part_1/Aggregation_scaling/Attr_sc_N100/D025A16_sc2/1/State_200_1.mat
- Data_Epidemic_Particle_part_1/Aggregation_scaling/Attr_sc_N100/D025A16_sc2/1/State_2000_1.mat
- Data_Epidemic_Particle_part_1/Aggregation_scaling/Attr_sc_N100/D025A16_sc2/1/State_2100_1.mat
- Data_Epidemic_Particle_part_1/Aggregation_scaling/Attr_sc_N100/D025A16_sc2/1/State_2200_1.mat
- Data_Epidemic_Particle_part_1/Aggregation_scaling/Attr_sc_N100/D025A16_sc2/1/State_2300_1.mat
- Data_Epidemic_Particle_part_1/Aggregation_scaling/Attr_sc_N100/D025A16_sc2/1/State_2400_1.mat
- Data_Epidemic_Particle_part_1/Aggregation_scaling/Attr_sc_N100/D025A16_sc2/1/State_2500_1.mat
- Data_Epidemic_Particle_part_1/Aggregation_scaling/Attr_sc_N100/D025A16_sc2/1/State_2600_1.mat
- Data_Epidemic_Particle_part_1/Aggregation_scaling/Attr_sc_N100/D025A16_sc2/1/State_2700_1.mat
- Data_Epidemic_Particle_part_1/Aggregation_scaling/Attr_sc_N100/D025A16_sc2/1/State_2800_1.mat
- Data_Epidemic_Particle_part_1/Aggregation_scaling/Attr_sc_N100/D025A16_sc2/1/State_2900_1.mat
- Data_Epidemic_Particle_part_1/Aggregation_scaling/Attr_sc_N100/D025A16_sc2/1/State_300_1.mat
- Data_Epidemic_Particle_part_1/Aggregation_scaling/Attr_sc_N100/D025A16_sc2/1/State_3000_1.mat
- Data_Epidemic_Particle_part_1/Aggregation_scaling/Attr_sc_N100/D025A16_sc2/1/State_400_1.mat
- Data_Epidemic_Particle_part_1/Aggregation_scaling/Attr_sc_N100/D025A16_sc2/1/State_500_1.mat
- Data_Epidemic_Particle_part_1/Aggregation_scaling/Attr_sc_N100/D025A16_sc2/1/State_600_1.mat
- Data_Epidemic_Particle_part_1/Aggregation_scaling/Attr_sc_N100/D025A16_sc2/1/State_700_1.mat
- Data_Epidemic_Particle_part_1/Aggregation_scaling/Attr_sc_N100/D025A16_sc2/1/State_800_1.mat
- Data_Epidemic_Particle_part_1/Aggregation_scaling/Attr_sc_N100/D025A16_sc2/1/State_900_1.mat
- Data_Epidemic_Particle_part_1/Aggregation_scaling/Attr_sc_N100/D025A16_sc3/
- Data_Epidemic_Particle_part_1/Aggregation_scaling/Attr_sc_N100/D025A16_sc3/1/
- Data_Epidemic_Particle_part_1/Aggregation_scaling/Attr_sc_N100/D025A16_sc3/1/hospital_1.mat
- Data_Epidemic_Particle_part_1/Aggregation_scaling/Attr_sc_N100/D025A16_sc3/1/record_1.mat
- Data_Epidemic_Particle_part_1/Aggregation_scaling/Attr_sc_N100/D025A16_sc3/1/Record_E2P_1.mat
- Data_Epidemic_Particle_part_1/Aggregation_scaling/Attr_sc_N100/D025A16_sc3/1/Record_P2P_1.mat
- Data_Epidemic_Particle_part_1/Aggregation_scaling/Attr_sc_N100/D025A16_sc3/1/Record_Removal_A_1.mat
- Data_Epidemic_Particle_part_1/Aggregation_scaling/Attr_sc_N100/D025A16_sc3/1/State_100_1.mat
- Data_Epidemic_Particle_part_1/Aggregation_scaling/Attr_sc_N100/D025A16_sc3/1/State_1000_1.mat
- Data_Epidemic_Particle_part_1/Aggregation_scaling/Attr_sc_N100/D025A16_sc3/1/State_1100_1.mat
- Data_Epidemic_Particle_part_1/Aggregation_scaling/Attr_sc_N100/D025A16_sc3/1/State_1200_1.mat
- Data_Epidemic_Particle_part_1/Aggregation_scaling/Attr_sc_N100/D025A16_sc3/1/State_1300_1.mat
- Data_Epidemic_Particle_part_1/Aggregation_scaling/Attr_sc_N100/D025A16_sc3/1/State_1400_1.mat
- Data_Epidemic_Particle_part_1/Aggregation_scaling/Attr_sc_N100/D025A16_sc3/1/State_1500_1.mat
- Data_Epidemic_Particle_part_1/Aggregation_scaling/Attr_sc_N100/D025A16_sc3/1/State_1600_1.mat
- Data_Epidemic_Particle_part_1/Aggregation_scaling/Attr_sc_N100/D025A16_sc3/1/State_1700_1.mat
- Data_Epidemic_Particle_part_1/Aggregation_scaling/Attr_sc_N100/D025A16_sc3/1/State_1800_1.mat
- Data_Epidemic_Particle_part_1/Aggregation_scaling/Attr_sc_N100/D025A16_sc3/1/State_1900_1.mat
- Data_Epidemic_Particle_part_1/Aggregation_scaling/Attr_sc_N100/D025A16_sc3/1/State_200_1.mat
- Data_Epidemic_Particle_part_1/Aggregation_scaling/Attr_sc_N100/D025A16_sc3/1/State_2000_1.mat
- Data_Epidemic_Particle_part_1/Aggregation_scaling/Attr_sc_N100/D025A16_sc3/1/State_2100_1.mat
- Data_Epidemic_Particle_part_1/Aggregation_scaling/Attr_sc_N100/D025A16_sc3/1/State_2200_1.mat
- Data_Epidemic_Particle_part_1/Aggregation_scaling/Attr_sc_N100/D025A16_sc3/1/State_2300_1.mat
- Data_Epidemic_Particle_part_1/Aggregation_scaling/Attr_sc_N100/D025A16_sc3/1/State_2400_1.mat
- Data_Epidemic_Particle_part_1/Aggregation_scaling/Attr_sc_N100/D025A16_sc3/1/State_2500_1.mat
- Data_Epidemic_Particle_part_1/Aggregation_scaling/Attr_sc_N100/D025A16_sc3/1/State_2600_1.mat
- Data_Epidemic_Particle_part_1/Aggregation_scaling/Attr_sc_N100/D025A16_sc3/1/State_2700_1.mat
- Data_Epidemic_Particle_part_1/Aggregation_scaling/Attr_sc_N100/D025A16_sc3/1/State_2800_1.mat
- Data_Epidemic_Particle_part_1/Aggregation_scaling/Attr_sc_N100/D025A16_sc3/1/State_2900_1.mat
- Data_Epidemic_Particle_part_1/Aggregation_scaling/Attr_sc_N100/D025A16_sc3/1/State_300_1.mat
- Data_Epidemic_Particle_part_1/Aggregation_scaling/Attr_sc_N100/D025A16_sc3/1/State_3000_1.mat
- Data_Epidemic_Particle_part_1/Aggregation_scaling/Attr_sc_N100/D025A16_sc3/1/State_400_1.mat
- Data_Epidemic_Particle_part_1/Aggregation_scaling/Attr_sc_N100/D025A16_sc3/1/State_500_1.mat
- Data_Epidemic_Particle_part_1/Aggregation_scaling/Attr_sc_N100/D025A16_sc3/1/State_600_1.mat
- Data_Epidemic_Particle_part_1/Aggregation_scaling/Attr_sc_N100/D025A16_sc3/1/State_700_1.mat
- Data_Epidemic_Particle_part_1/Aggregation_scaling/Attr_sc_N100/D025A16_sc3/1/State_800_1.mat
- Data_Epidemic_Particle_part_1/Aggregation_scaling/Attr_sc_N100/D025A16_sc3/1/State_900_1.mat
- Data_Epidemic_Particle_part_1/Aggregation_scaling/Attr_sc_N100/D025A16_sc35/
- Data_Epidemic_Particle_part_1/Aggregation_scaling/Attr_sc_N100/D025A16_sc35/1/
- Data_Epidemic_Particle_part_1/Aggregation_scaling/Attr_sc_N100/D025A16_sc35/1/hospital_1.mat
- Data_Epidemic_Particle_part_1/Aggregation_scaling/Attr_sc_N100/D025A16_sc35/1/record_1.mat
- Data_Epidemic_Particle_part_1/Aggregation_scaling/Attr_sc_N100/D025A16_sc35/1/Record_E2P_1.mat
- Data_Epidemic_Particle_part_1/Aggregation_scaling/Attr_sc_N100/D025A16_sc35/1/Record_P2P_1.mat
- Data_Epidemic_Particle_part_1/Aggregation_scaling/Attr_sc_N100/D025A16_sc35/1/Record_Removal_A_1.mat
- Data_Epidemic_Particle_part_1/Aggregation_scaling/Attr_sc_N100/D025A16_sc35/1/State_100_1.mat
- Data_Epidemic_Particle_part_1/Aggregation_scaling/Attr_sc_N100/D025A16_sc35/1/State_1000_1.mat
- Data_Epidemic_Particle_part_1/Aggregation_scaling/Attr_sc_N100/D025A16_sc35/1/State_1100_1.mat
- Data_Epidemic_Particle_part_1/Aggregation_scaling/Attr_sc_N100/D025A16_sc35/1/State_1200_1.mat
- Data_Epidemic_Particle_part_1/Aggregation_scaling/Attr_sc_N100/D025A16_sc35/1/State_1300_1.mat
- Data_Epidemic_Particle_part_1/Aggregation_scaling/Attr_sc_N100/D025A16_sc35/1/State_1400_1.mat
- Data_Epidemic_Particle_part_1/Aggregation_scaling/Attr_sc_N100/D025A16_sc35/1/State_1500_1.mat
- Data_Epidemic_Particle_part_1/Aggregation_scaling/Attr_sc_N100/D025A16_sc35/1/State_1600_1.mat
- Data_Epidemic_Particle_part_1/Aggregation_scaling/Attr_sc_N100/D025A16_sc35/1/State_1700_1.mat
- Data_Epidemic_Particle_part_1/Aggregation_scaling/Attr_sc_N100/D025A16_sc35/1/State_1800_1.mat
- Data_Epidemic_Particle_part_1/Aggregation_scaling/Attr_sc_N100/D025A16_sc35/1/State_1900_1.mat
- Data_Epidemic_Particle_part_1/Aggregation_scaling/Attr_sc_N100/D025A16_sc35/1/State_200_1.mat
- Data_Epidemic_Particle_part_1/Aggregation_scaling/Attr_sc_N100/D025A16_sc35/1/State_2000_1.mat
- Data_Epidemic_Particle_part_1/Aggregation_scaling/Attr_sc_N100/D025A16_sc35/1/State_2100_1.mat
- Data_Epidemic_Particle_part_1/Aggregation_scaling/Attr_sc_N100/D025A16_sc35/1/State_2200_1.mat
- Data_Epidemic_Particle_part_1/Aggregation_scaling/Attr_sc_N100/D025A16_sc35/1/State_2300_1.mat
- Data_Epidemic_Particle_part_1/Aggregation_scaling/Attr_sc_N100/D025A16_sc35/1/State_2400_1.mat
- Data_Epidemic_Particle_part_1/Aggregation_scaling/Attr_sc_N100/D025A16_sc35/1/State_2500_1.mat
- Data_Epidemic_Particle_part_1/Aggregation_scaling/Attr_sc_N100/D025A16_sc35/1/State_2600_1.mat
- Data_Epidemic_Particle_part_1/Aggregation_scaling/Attr_sc_N100/D025A16_sc35/1/State_2700_1.mat
- Data_Epidemic_Particle_part_1/Aggregation_scaling/Attr_sc_N100/D025A16_sc35/1/State_2800_1.mat
- Data_Epidemic_Particle_part_1/Aggregation_scaling/Attr_sc_N100/D025A16_sc35/1/State_2900_1.mat
- Data_Epidemic_Particle_part_1/Aggregation_scaling/Attr_sc_N100/D025A16_sc35/1/State_300_1.mat
- Data_Epidemic_Particle_part_1/Aggregation_scaling/Attr_sc_N100/D025A16_sc35/1/State_3000_1.mat
- Data_Epidemic_Particle_part_1/Aggregation_scaling/Attr_sc_N100/D025A16_sc35/1/State_400_1.mat
- Data_Epidemic_Particle_part_1/Aggregation_scaling/Attr_sc_N100/D025A16_sc35/1/State_500_1.mat
- Data_Epidemic_Particle_part_1/Aggregation_scaling/Attr_sc_N100/D025A16_sc35/1/State_600_1.mat
- Data_Epidemic_Particle_part_1/Aggregation_scaling/Attr_sc_N100/D025A16_sc35/1/State_700_1.mat
- Data_Epidemic_Particle_part_1/Aggregation_scaling/Attr_sc_N100/D025A16_sc35/1/State_800_1.mat
- Data_Epidemic_Particle_part_1/Aggregation_scaling/Attr_sc_N100/D025A16_sc35/1/State_900_1.mat
- Data_Epidemic_Particle_part_1/Aggregation_scaling/Attr_sc_N100/D025A16_sc5/
- Data_Epidemic_Particle_part_1/Aggregation_scaling/Attr_sc_N100/D025A16_sc5/1/
- Data_Epidemic_Particle_part_1/Aggregation_scaling/Attr_sc_N100/D025A16_sc5/1/hospital_1.mat
- Data_Epidemic_Particle_part_1/Aggregation_scaling/Attr_sc_N100/D025A16_sc5/1/record_1.mat
- Data_Epidemic_Particle_part_1/Aggregation_scaling/Attr_sc_N100/D025A16_sc5/1/Record_E2P_1.mat
- Data_Epidemic_Particle_part_1/Aggregation_scaling/Attr_sc_N100/D025A16_sc5/1/Record_P2P_1.mat
- Data_Epidemic_Particle_part_1/Aggregation_scaling/Attr_sc_N100/D025A16_sc5/1/Record_Removal_A_1.mat
- Data_Epidemic_Particle_part_1/Aggregation_scaling/Attr_sc_N100/D025A16_sc5/1/State_100_1.mat
- Data_Epidemic_Particle_part_1/Aggregation_scaling/Attr_sc_N100/D025A16_sc5/1/State_1000_1.mat
- Data_Epidemic_Particle_part_1/Aggregation_scaling/Attr_sc_N100/D025A16_sc5/1/State_1100_1.mat
- Data_Epidemic_Particle_part_1/Aggregation_scaling/Attr_sc_N100/D025A16_sc5/1/State_1200_1.mat
- Data_Epidemic_Particle_part_1/Aggregation_scaling/Attr_sc_N100/D025A16_sc5/1/State_1300_1.mat
- Data_Epidemic_Particle_part_1/Aggregation_scaling/Attr_sc_N100/D025A16_sc5/1/State_1400_1.mat
- Data_Epidemic_Particle_part_1/Aggregation_scaling/Attr_sc_N100/D025A16_sc5/1/State_1500_1.mat
- Data_Epidemic_Particle_part_1/Aggregation_scaling/Attr_sc_N100/D025A16_sc5/1/State_1600_1.mat
- Data_Epidemic_Particle_part_1/Aggregation_scaling/Attr_sc_N100/D025A16_sc5/1/State_1700_1.mat
- Data_Epidemic_Particle_part_1/Aggregation_scaling/Attr_sc_N100/D025A16_sc5/1/State_1800_1.mat
- Data_Epidemic_Particle_part_1/Aggregation_scaling/Attr_sc_N100/D025A16_sc5/1/State_1900_1.mat
- Data_Epidemic_Particle_part_1/Aggregation_scaling/Attr_sc_N100/D025A16_sc5/1/State_200_1.mat
- Data_Epidemic_Particle_part_1/Aggregation_scaling/Attr_sc_N100/D025A16_sc5/1/State_2000_1.mat
- Data_Epidemic_Particle_part_1/Aggregation_scaling/Attr_sc_N100/D025A16_sc5/1/State_2100_1.mat
- Data_Epidemic_Particle_part_1/Aggregation_scaling/Attr_sc_N100/D025A16_sc5/1/State_2200_1.mat
- Data_Epidemic_Particle_part_1/Aggregation_scaling/Attr_sc_N100/D025A16_sc5/1/State_2300_1.mat
[truncated: 647 more entries]
