# Supplementary material for: Interacting particle models on the impact of spatially heterogeneous human behavioral factors on dynamics of infectious diseases
Source: PLoS Comput Biol. 2024 Aug 8;20(8):e1012345. doi: 10.1371/journal.pcbi.1012345 (PMC11335169; doi:10.1371/journal.pcbi.1012345)
Supplement: S1 Data — (ZIP) [file pcbi.1012345.s002.zip › Data_Epidemic_Particle_part_1/Aggregation/plot_EIA_max_Stat_histogram.m]

load('./nofield_EPIA_max_Stat.mat', 'max_Stat', 'max_loc');
nofield_Stat = max_Stat(4, :);

load('./Attr_EPIA_max_Stat.mat', 'max_Stat', 'max_loc');

%%
figure
hold on
box on
histogram(max_Stat(1, :), 'Normalization', 'probability')
histogram(nofield_Stat, 'Normalization', 'probability')
axis([0 8000 0 0.46])
ylabel('Probability', 'fontsize', 26, 'interpreter', 'latex')

h = legend(...
        'Biased random walk, $$\mathcal{D}=2, \Lambda_{\mathcal{P}} = 16$$', ...
        'Symmetric random walk', ...
        'Location', 'northwest'); 
set(h, 'Box', 'off');
set(h, 'fontsize', 17)
set(h, 'Interpreter', 'latex')

export_fig EIA_hist_BRW_AD8 -jpg -transparent
%%
figure
hold on
box on
histogram(max_Stat(2, :), 'Normalization', 'probability')
histogram(nofield_Stat, 'Normalization', 'probability')
axis([0 8000 0 0.46])
ylabel('Probability', 'fontsize', 26, 'interpreter', 'latex')

h = legend(...
        'Biased random walk, $$\mathcal{D}=2, \Lambda_{\mathcal{P}} = 8$$', ...
        'Symmetric random walk', ...
        'Location', 'northwest'); 
set(h, 'Box', 'off');
set(h, 'fontsize', 17)
set(h, 'Interpreter', 'latex')

export_fig EIA_hist_BRW_AD4 -jpg -transparent

%%
figure
hold on
box on
histogram(max_Stat(3, :), 'Normalization', 'probability')
histogram(nofield_Stat, 'Normalization', 'probability')
axis([0 8000 0 0.46])
ylabel('Probability', 'fontsize', 26, 'interpreter', 'latex')

h = legend(...
        'Biased random walk, $$\mathcal{D}=2, \Lambda_{\mathcal{P}} = 4$$', ...
        'Symmetric random walk', ...
        'Location', 'northwest'); 
set(h, 'Box', 'off');
set(h, 'fontsize', 17)
set(h, 'Interpreter', 'latex')

export_fig EIA_hist_BRW_AD2 -jpg -transparent

%%
figure
hold on
box on
histogram(max_Stat(4, :), 'Normalization', 'probability')
histogram(nofield_Stat, 'Normalization', 'probability')
axis([0 8000 0 0.46])
ylabel('Probability', 'fontsize', 26, 'interpreter', 'latex')

h = legend(...
        'Biased random walk, $$\mathcal{D}=2, \Lambda_{\mathcal{P}} = 2$$', ...
        'Symmetric random walk', ...
        'Location', 'northwest'); 
set(h, 'Box', 'off');
set(h, 'fontsize', 17)
set(h, 'Interpreter', 'latex')

export_fig EIA_hist_BRW_AD1 -jpg -transparent
