# Supplementary material for: Interacting particle models on the impact of spatially heterogeneous human behavioral factors on dynamics of infectious diseases
Source: PLoS Comput Biol. 2024 Aug 8;20(8):e1012345. doi: 10.1371/journal.pcbi.1012345 (PMC11335169; doi:10.1371/journal.pcbi.1012345)
Supplement: S1 Data — (ZIP) [file pcbi.1012345.s002.zip › Data_Epidemic_Particle_part_1/Aggregation_scaling/Particle_plot_phase_pop.m]

time = 200;
close all

%%
plot_component('D2A2_sc35', 100, time)
export_fig Particle_N100_Attr_D2A2_sc35_EPIA_T20 -pdf -transparent

plot_component('D2A16_sc35', 100, time)
export_fig Particle_N100_Attr_D2A16_sc35_EPIA_T20 -pdf -transparent

plot_component('D025A2_sc35', 100, time)
export_fig Particle_N100_Attr_D025A2_sc35_EPIA_T20 -pdf -transparent

plot_component('D025A16_sc5', 100, time)
export_fig Particle_N100_Attr_D025A16_sc5_EPIA_T20 -pdf -transparent

time = 400;
close all

%%
plot_component('D2A2_sc35', 100, time)
export_fig Particle_N100_Attr_D2A2_sc35_EPIA_T40 -pdf -transparent

plot_component('D2A16_sc35', 100, time)
export_fig Particle_N100_Attr_D2A16_sc35_EPIA_T40 -pdf -transparent

plot_component('D025A2_sc35', 100, time)
export_fig Particle_N100_Attr_D025A2_sc35_EPIA_T40 -pdf -transparent

plot_component('D025A16_sc5', 100, time)
export_fig Particle_N100_Attr_D025A16_sc5_EPIA_T40 -pdf -transparent


time = 600;
close all

%%
plot_component('D2A2_sc35', 100, time)
export_fig Particle_N100_Attr_D2A2_sc35_EPIA_T60 -pdf -transparent

plot_component('D2A16_sc35', 100, time)
export_fig Particle_N100_Attr_D2A16_sc35_EPIA_T60 -pdf -transparent

plot_component('D025A2_sc35', 100, time)
export_fig Particle_N100_Attr_D025A2_sc35_EPIA_T60 -pdf -transparent

plot_component('D025A16_sc5', 100, time)
export_fig Particle_N100_Attr_D025A16_sc5_EPIA_T60 -pdf -transparent


%% plot
function plot_component( prefix, N, time)

if(time < 10) 
  fname = ['./Attr_sc_N', num2str(N), '/', prefix, '/1/State', '_000', num2str(time), '_1.mat'];
elseif(time < 100)
  fname = ['./Attr_sc_N', num2str(N), '/', prefix, '/1/State', '_00', num2str(time), '_1.mat'];
elseif(time < 1000)
  fname = ['./Attr_sc_N', num2str(N), '/', prefix, '/1/State', '_', num2str(time), '_1.mat'];
elseif(time < 10000)
  fname = ['./Attr_sc_N', num2str(N), '/', prefix, '/1/State', '_', num2str(time), '_1.mat'];
end
load(fname);

dx = 1/N;
X = 0:dx:1-dx;
S = Statematrix_S + Statematrix_E + Statematrix_P + Statematrix_IP + Statematrix_IM + Statematrix_A + Statematrix_R;
imagesc(X, X, S)

cmin = max(0, min(min(S))-0.01);
cmax =  max(max(S))+0.01;
%clim([cmin, cmax]);
clim([0, 20])
axis off

colormap('lines(10)')
colorbar

%%
title('$$E^{\ell}_{\textup{s}} + P^{\ell}_{\textup{s}} + I^{\ell+}_{\textup{s}} + I^{\ell-}_{\textup{s}} + A^{\ell}_{\textup{s}}$$', ...
    'fontsize', 28, 'interpreter', 'latex')

end
