# Supplementary material for: Interacting particle models on the impact of spatially heterogeneous human behavioral factors on dynamics of infectious diseases
Source: PLoS Comput Biol. 2024 Aug 8;20(8):e1012345. doi: 10.1371/journal.pcbi.1012345 (PMC11335169; doi:10.1371/journal.pcbi.1012345)
Supplement: S1 Data — (ZIP) [file pcbi.1012345.s002.zip › Data_Epidemic_Particle_part_1/Aggregation_scaling/Particle_plot_sensitivity_EIA_full.m]

max_Stat = zeros(16, 80);
max_loc  = zeros(16, 80);

%% D = 2
[max_Stat(1, :), max_loc(1, :)] = plot_sensitivity_EIA('D2A16', 'sc2', 100);

[max_Stat(2, :), max_loc(2, :)] = plot_sensitivity_EIA('D2A16', 'sc3', 100);

[max_Stat(3, :), max_loc(3, :)] = plot_sensitivity_EIA('D2A16', 'sc35', 100);

[max_Stat(4, :), max_loc(4, :)] = plot_sensitivity_EIA('D2A16', 'sc5', 100);

%% D = 2
[max_Stat(5, :), max_loc(5, :)] = plot_sensitivity_EIA('D2A2', 'sc2', 100);

[max_Stat(6, :), max_loc(6, :)] = plot_sensitivity_EIA('D2A2', 'sc3', 100);

[max_Stat(7, :), max_loc(7, :)] = plot_sensitivity_EIA('D2A2', 'sc35', 100);

[max_Stat(8, :), max_loc(8, :)] = plot_sensitivity_EIA('D2A2', 'sc5', 100);

%% D = 0.25
[max_Stat(9, :), max_loc(9, :)] = plot_sensitivity_EIA('D025A16', 'sc2', 100);

[max_Stat(10, :), max_loc(10, :)] = plot_sensitivity_EIA('D025A16', 'sc3', 100);

[max_Stat(11, :), max_loc(11, :)] = plot_sensitivity_EIA('D025A16', 'sc35', 100);

[max_Stat(12, :), max_loc(12, :)] = plot_sensitivity_EIA('D025A16', 'sc5', 100);

%% D = 0.25
[max_Stat(13, :), max_loc(13, :)] = plot_sensitivity_EIA('D025A2', 'sc2', 100);

[max_Stat(14, :), max_loc(14, :)] = plot_sensitivity_EIA('D025A2', 'sc3', 100);

[max_Stat(15, :), max_loc(15, :)] = plot_sensitivity_EIA('D025A2', 'sc35', 100);

[max_Stat(16, :), max_loc(16, :)] = plot_sensitivity_EIA('D025A2', 'sc5', 100);

%% save
save Attr_EPIA_max_Stat max_Stat max_loc

function [max_Stat, max_loc] = plot_sensitivity_EIA(prefix1, prefix2, N)
%% sensitivity
sc = 1;

cmap = colormap('turbo');
%% con
figure
hold on
box on

max_Stat = zeros(1, 80);
max_loc  = zeros(1, 80);

min_Record_EPIA_vec = ones(1, 3000);
max_Record_EPIA_vec = zeros(1, 3000);
avg_Record_EPIA_vec = zeros(1, 3000);

prefix = [prefix1, '_', prefix2];
load(prefix, 'all_Record_EPIA_vec');
for i = 1:80
  Record_EPIA_vec(:, :) = all_Record_EPIA_vec(i, :, :);

  for j = 1:300
    if(Record_EPIA_vec(2, j)/N^2 > 0.001)  
      min_Record_EPIA_vec(j) = min(min_Record_EPIA_vec(j), Record_EPIA_vec(2, j)/N^2);
    end
    max_Record_EPIA_vec(j) = max(max_Record_EPIA_vec(j), Record_EPIA_vec(2, j)/N^2);
  end
  avg_Record_EPIA_vec = avg_Record_EPIA_vec + Record_EPIA_vec(2, :)/N^2;
 
  [a, p] = max(Record_EPIA_vec(2, :));
  max_Stat(i) = a;
  max_loc(i)  = p;

  %plot(Record_EPIA_vec(1, :)/sc, Record_EPIA_vec(2, :)/N^2, ':', 'LineWidth', 0.75, 'MarkerSize', 9, 'MarkerIndices', 700:1000:10000, 'MarkerFaceColor', 'auto');
  p1 = scatter(Record_EPIA_vec(1, :)/sc, Record_EPIA_vec(2, :)/N^2, ...
      2, [0.8500 0.3250 0.0980], 'filled', 'MarkerFaceAlpha', 0.3);
end
%% plot

avg_Record_EPIA_vec = avg_Record_EPIA_vec/80;
p2 = plot(Record_EPIA_vec(1, :)/sc, avg_Record_EPIA_vec(1, :), 'k-', 'LineWidth', 3, 'MarkerFaceColor', 'auto');

% save D025A2_EPIA avg_Record_EPIA_vec
% pause


%%
load([prefix1, '_EPIA.mat'])
p3 = plot(Record_EPIA_vec(1, :)/sc, avg_Record_EPIA_vec(1, :), ...
    '-', 'LineWidth', 1.5, 'Color', [0 0.4470 0.7410], 'Markersize', 12);

xlabel('days', 'fontsize', 22, 'interpreter', 'latex')
%ylabel('$$1 - \bar{S}$$', 'fontsize', 20, 'Interpreter', 'latex')
axis([0 300 0 0.55])

h = legend( [p1, p2, p3], ...
    'Fluctuation', ...
    'Average', ...
    '$$sc = 3.5$$', ...
    'Location', 'northeast'); 
set(h, 'Box', 'off');
set(h, 'fontsize', 22)
set(h, 'Interpreter', 'latex')
h.NumColumns = 1;

end
