# Supplementary material for: Interacting particle models on the impact of spatially heterogeneous human behavioral factors on dynamics of infectious diseases
Source: PLoS Comput Biol. 2024 Aug 8;20(8):e1012345. doi: 10.1371/journal.pcbi.1012345 (PMC11335169; doi:10.1371/journal.pcbi.1012345)
Supplement: S1 Data — (ZIP) [file pcbi.1012345.s002.zip › Data_Epidemic_Particle_part_1/Aggregation_scaling/plot_EIA_max_Stat_histogram.m]

load('./nofield_EPIA_max_Stat.mat', 'max_Stat', 'max_loc');
nofield_Stat = max_Stat(4, :);

load('./Attr_sc_EPIA_max_Stat.mat', 'max_Stat', 'max_loc');

%% D = 2, A = 16
figure
hold on
box on
histogram(max_Stat(1, :), 'Normalization', 'probability')
histogram(max_Stat(3, :), 'Normalization', 'probability')
axis([0 5500 0 0.46])
ylabel('Probability', 'fontsize', 26, 'interpreter', 'latex')

h = legend(...
        '$$\mathcal{D}=2, \Lambda_{\mathcal{P}} = 16, sc=2$$', ...
        '$$\mathcal{D}=2, \Lambda_{\mathcal{P}} = 16, sc=3.5$$', ...
        'Location', 'northwest'); 
set(h, 'Box', 'off');
set(h, 'fontsize', 17)
set(h, 'Interpreter', 'latex')

export_fig EIA_hist_BRW_D2A16_sc2 -jpg -transparent

%% D = 2, A = 16
figure
hold on
box on
histogram(max_Stat(2, :), 'Normalization', 'probability')
histogram(max_Stat(3, :), 'Normalization', 'probability')
axis([0 5500 0 0.46])
ylabel('Probability', 'fontsize', 26, 'interpreter', 'latex')

h = legend(...
        '$$\mathcal{D}=2, \Lambda_{\mathcal{P}} = 16, sc=3$$', ...
        '$$\mathcal{D}=2, \Lambda_{\mathcal{P}} = 16, sc=3.5$$', ...
        'Location', 'northwest'); 
set(h, 'Box', 'off');
set(h, 'fontsize', 17)
set(h, 'Interpreter', 'latex')

export_fig EIA_hist_BRW_D2A16_sc3 -jpg -transparent

%% D = 2, A = 16
figure
hold on
box on
histogram(max_Stat(4, :), 'Normalization', 'probability')
histogram(max_Stat(3, :), 'Normalization', 'probability')
axis([0 5500 0 0.46])
ylabel('Probability', 'fontsize', 26, 'interpreter', 'latex')

h = legend(...
        '$$\mathcal{D}=2, \Lambda_{\mathcal{P}} = 16, sc=5$$', ...
        '$$\mathcal{D}=2, \Lambda_{\mathcal{P}} = 16, sc=3.5$$', ...
        'Location', 'northwest'); 
set(h, 'Box', 'off');
set(h, 'fontsize', 17)
set(h, 'Interpreter', 'latex')

export_fig EIA_hist_BRW_D2A16_sc5 -jpg -transparent


%% D = 2, A = 2
figure
hold on
box on
histogram(max_Stat(5, :), 'Normalization', 'probability')
histogram(max_Stat(7, :), 'Normalization', 'probability')
axis([0 5500 0 0.46])
ylabel('Probability', 'fontsize', 26, 'interpreter', 'latex')

h = legend(...
        '$$\mathcal{D}=2, \Lambda_{\mathcal{P}} = 2, sc=2$$', ...
        '$$\mathcal{D}=2, \Lambda_{\mathcal{P}} = 2, sc=3.5$$', ...
        'Location', 'northwest'); 
set(h, 'Box', 'off');
set(h, 'fontsize', 17)
set(h, 'Interpreter', 'latex')

export_fig EIA_hist_BRW_D2A2_sc2 -jpg -transparent

%% D = 2, A = 2
figure
hold on
box on
histogram(max_Stat(6, :), 'Normalization', 'probability')
histogram(max_Stat(7, :), 'Normalization', 'probability')
axis([0 5500 0 0.46])
ylabel('Probability', 'fontsize', 26, 'interpreter', 'latex')

h = legend(...
        '$$\mathcal{D}=2, \Lambda_{\mathcal{P}} = 2, sc=3$$', ...
        '$$\mathcal{D}=2, \Lambda_{\mathcal{P}} = 2, sc=3.5$$', ...
        'Location', 'northwest'); 
set(h, 'Box', 'off');
set(h, 'fontsize', 17)
set(h, 'Interpreter', 'latex')

export_fig EIA_hist_BRW_D2A2_sc3 -jpg -transparent

%% D = 2, A = 2
figure
hold on
box on
histogram(max_Stat(8, :), 'Normalization', 'probability')
histogram(max_Stat(7, :), 'Normalization', 'probability')
axis([0 5500 0 0.46])
ylabel('Probability', 'fontsize', 26, 'interpreter', 'latex')

h = legend(...
        '$$\mathcal{D}=2, \Lambda_{\mathcal{P}} = 2, sc=5$$', ...
        '$$\mathcal{D}=2, \Lambda_{\mathcal{P}} = 2, sc=3.5$$', ...
        'Location', 'northwest'); 
set(h, 'Box', 'off');
set(h, 'fontsize', 17)
set(h, 'Interpreter', 'latex')

export_fig EIA_hist_BRW_D2A2_sc5 -jpg -transparent

%% D = 025, A = 16
figure
hold on
box on
histogram(max_Stat(9, :), 'Normalization', 'probability')
histogram(max_Stat(11, :), 'Normalization', 'probability')
axis([0 5500 0 0.46])
ylabel('Probability', 'fontsize', 26, 'interpreter', 'latex')

h = legend(...
        '$$\mathcal{D}=0.25, \Lambda_{\mathcal{P}} = 16, sc=2$$', ...
        '$$\mathcal{D}=0.25, \Lambda_{\mathcal{P}} = 16, sc=3.5$$', ...
        'Location', 'northwest'); 
set(h, 'Box', 'off');
set(h, 'fontsize', 17)
set(h, 'Interpreter', 'latex')

export_fig EIA_hist_BRW_D025A16_sc2 -jpg -transparent

%% D = 025, A = 16
figure
hold on
box on
histogram(max_Stat(10, :), 'Normalization', 'probability')
histogram(max_Stat(11, :), 'Normalization', 'probability')
axis([0 5500 0 0.46])
ylabel('Probability', 'fontsize', 26, 'interpreter', 'latex')

h = legend(...
        '$$\mathcal{D}=0.25, \Lambda_{\mathcal{P}} = 16, sc=3$$', ...
        '$$\mathcal{D}=0.25, \Lambda_{\mathcal{P}} = 16, sc=3.5$$', ...
        'Location', 'northwest'); 
set(h, 'Box', 'off');
set(h, 'fontsize', 17)
set(h, 'Interpreter', 'latex')

export_fig EIA_hist_BRW_D025A16_sc3 -jpg -transparent

%% D = 025, A = 16
figure
hold on
box on
histogram(max_Stat(12, :), 'Normalization', 'probability')
histogram(max_Stat(11, :), 'Normalization', 'probability')
axis([0 5500 0 0.46])
ylabel('Probability', 'fontsize', 26, 'interpreter', 'latex')

h = legend(...
        '$$\mathcal{D}=0.25, \Lambda_{\mathcal{P}} = 16, sc=5$$', ...
        '$$\mathcal{D}=0.25, \Lambda_{\mathcal{P}} = 16, sc=3.5$$', ...
        'Location', 'northwest'); 
set(h, 'Box', 'off');
set(h, 'fontsize', 17)
set(h, 'Interpreter', 'latex')

export_fig EIA_hist_BRW_D025A16_sc5 -jpg -transparent

%% D = 025, A = 2
figure
hold on
box on
histogram(max_Stat(13, :), 'Normalization', 'probability')
histogram(max_Stat(15, :), 'Normalization', 'probability')
axis([0 5500 0 0.46])
ylabel('Probability', 'fontsize', 26, 'interpreter', 'latex')

h = legend(...
        '$$\mathcal{D}=0.25, \Lambda_{\mathcal{P}} = 2, sc=2$$', ...
        '$$\mathcal{D}=0.25, \Lambda_{\mathcal{P}} = 2, sc=3.5$$', ...
        'Location', 'northwest'); 
set(h, 'Box', 'off');
set(h, 'fontsize', 17)
set(h, 'Interpreter', 'latex')

export_fig EIA_hist_BRW_D025A2_sc2 -jpg -transparent

%% D = 025, A = 2
figure
hold on
box on
histogram(max_Stat(14, :), 'Normalization', 'probability')
histogram(max_Stat(15, :), 'Normalization', 'probability')
axis([0 5500 0 0.46])
ylabel('Probability', 'fontsize', 26, 'interpreter', 'latex')

h = legend(...
        '$$\mathcal{D}=0.25, \Lambda_{\mathcal{P}} = 2, sc=3$$', ...
        '$$\mathcal{D}=0.25, \Lambda_{\mathcal{P}} = 2, sc=3.5$$', ...
        'Location', 'northwest'); 
set(h, 'Box', 'off');
set(h, 'fontsize', 17)
set(h, 'Interpreter', 'latex')

export_fig EIA_hist_BRW_D025A2_sc3 -jpg -transparent

%% D = 025, A = 2
figure
hold on
box on
histogram(max_Stat(16, :), 'Normalization', 'probability')
histogram(max_Stat(15, :), 'Normalization', 'probability')
axis([0 5500 0 0.46])
ylabel('Probability', 'fontsize', 26, 'interpreter', 'latex')

h = legend(...
        '$$\mathcal{D}=0.25, \Lambda_{\mathcal{P}} = 2, sc=5$$' , ...
        '$$\mathcal{D}=0.25, \Lambda_{\mathcal{P}} = 2, sc=3.5$$', ...
        'Location', 'northwest'); 
set(h, 'Box', 'off');
set(h, 'fontsize', 17)
set(h, 'Interpreter', 'latex')

export_fig EIA_hist_BRW_D025A2_sc5 -jpg -transparent
