# Supplementary material for: Interacting particle models on the impact of spatially heterogeneous human behavioral factors on dynamics of infectious diseases
Source: PLoS Comput Biol. 2024 Aug 8;20(8):e1012345. doi: 10.1371/journal.pcbi.1012345 (PMC11335169; doi:10.1371/journal.pcbi.1012345)
Supplement: S2 Data — (ZIP) [file pcbi.1012345.s003.zip]

Archive with 994 entries (936 files):
- Data_Epidemic_Particle_part_2/Aware_move/
- Data_Epidemic_Particle_part_2/Aware_move/Attr_EPIA_max_Stat.mat
- Data_Epidemic_Particle_part_2/Aware_move/Aware_move_EPIA_max_Stat.mat
- Data_Epidemic_Particle_part_2/Aware_move/Aware_move_N100/
- Data_Epidemic_Particle_part_2/Aware_move/Aware_move_N100/theta1/
- Data_Epidemic_Particle_part_2/Aware_move/Aware_move_N100/theta1/1/
- Data_Epidemic_Particle_part_2/Aware_move/Aware_move_N100/theta1/1/hospital_1.mat
- Data_Epidemic_Particle_part_2/Aware_move/Aware_move_N100/theta1/1/record_1.mat
- Data_Epidemic_Particle_part_2/Aware_move/Aware_move_N100/theta1/1/Record_E2P_1.mat
- Data_Epidemic_Particle_part_2/Aware_move/Aware_move_N100/theta1/1/Record_P2P_1.mat
- Data_Epidemic_Particle_part_2/Aware_move/Aware_move_N100/theta1/1/Record_Removal_A_1.mat
- Data_Epidemic_Particle_part_2/Aware_move/Aware_move_N100/theta1/1/State_100_1.mat
- Data_Epidemic_Particle_part_2/Aware_move/Aware_move_N100/theta1/1/State_1000_1.mat
- Data_Epidemic_Particle_part_2/Aware_move/Aware_move_N100/theta1/1/State_1100_1.mat
- Data_Epidemic_Particle_part_2/Aware_move/Aware_move_N100/theta1/1/State_1200_1.mat
- Data_Epidemic_Particle_part_2/Aware_move/Aware_move_N100/theta1/1/State_1300_1.mat
- Data_Epidemic_Particle_part_2/Aware_move/Aware_move_N100/theta1/1/State_1400_1.mat
- Data_Epidemic_Particle_part_2/Aware_move/Aware_move_N100/theta1/1/State_1500_1.mat
- Data_Epidemic_Particle_part_2/Aware_move/Aware_move_N100/theta1/1/State_1600_1.mat
- Data_Epidemic_Particle_part_2/Aware_move/Aware_move_N100/theta1/1/State_1700_1.mat
- Data_Epidemic_Particle_part_2/Aware_move/Aware_move_N100/theta1/1/State_1800_1.mat
- Data_Epidemic_Particle_part_2/Aware_move/Aware_move_N100/theta1/1/State_1900_1.mat
- Data_Epidemic_Particle_part_2/Aware_move/Aware_move_N100/theta1/1/State_200_1.mat
- Data_Epidemic_Particle_part_2/Aware_move/Aware_move_N100/theta1/1/State_2000_1.mat
- Data_Epidemic_Particle_part_2/Aware_move/Aware_move_N100/theta1/1/State_2100_1.mat
- Data_Epidemic_Particle_part_2/Aware_move/Aware_move_N100/theta1/1/State_2200_1.mat
- Data_Epidemic_Particle_part_2/Aware_move/Aware_move_N100/theta1/1/State_2300_1.mat
- Data_Epidemic_Particle_part_2/Aware_move/Aware_move_N100/theta1/1/State_2400_1.mat
- Data_Epidemic_Particle_part_2/Aware_move/Aware_move_N100/theta1/1/State_2500_1.mat
- Data_Epidemic_Particle_part_2/Aware_move/Aware_move_N100/theta1/1/State_2600_1.mat
- Data_Epidemic_Particle_part_2/Aware_move/Aware_move_N100/theta1/1/State_2700_1.mat
- Data_Epidemic_Particle_part_2/Aware_move/Aware_move_N100/theta1/1/State_2800_1.mat
- Data_Epidemic_Particle_part_2/Aware_move/Aware_move_N100/theta1/1/State_2900_1.mat
- Data_Epidemic_Particle_part_2/Aware_move/Aware_move_N100/theta1/1/State_300_1.mat
- Data_Epidemic_Particle_part_2/Aware_move/Aware_move_N100/theta1/1/State_3000_1.mat
- Data_Epidemic_Particle_part_2/Aware_move/Aware_move_N100/theta1/1/State_400_1.mat
- Data_Epidemic_Particle_part_2/Aware_move/Aware_move_N100/theta1/1/State_500_1.mat
- Data_Epidemic_Particle_part_2/Aware_move/Aware_move_N100/theta1/1/State_600_1.mat
- Data_Epidemic_Particle_part_2/Aware_move/Aware_move_N100/theta1/1/State_700_1.mat
- Data_Epidemic_Particle_part_2/Aware_move/Aware_move_N100/theta1/1/State_800_1.mat
- Data_Epidemic_Particle_part_2/Aware_move/Aware_move_N100/theta1/1/State_900_1.mat
- Data_Epidemic_Particle_part_2/Aware_move/Aware_move_N100/theta10/
- Data_Epidemic_Particle_part_2/Aware_move/Aware_move_N100/theta10/1/
- Data_Epidemic_Particle_part_2/Aware_move/Aware_move_N100/theta10/1/hospital_1.mat
- Data_Epidemic_Particle_part_2/Aware_move/Aware_move_N100/theta10/1/record_1.mat
- Data_Epidemic_Particle_part_2/Aware_move/Aware_move_N100/theta10/1/Record_E2P_1.mat
- Data_Epidemic_Particle_part_2/Aware_move/Aware_move_N100/theta10/1/Record_P2P_1.mat
- Data_Epidemic_Particle_part_2/Aware_move/Aware_move_N100/theta10/1/Record_Removal_A_1.mat
- Data_Epidemic_Particle_part_2/Aware_move/Aware_move_N100/theta10/1/State_100_1.mat
- Data_Epidemic_Particle_part_2/Aware_move/Aware_move_N100/theta10/1/State_1000_1.mat
- Data_Epidemic_Particle_part_2/Aware_move/Aware_move_N100/theta10/1/State_1100_1.mat
- Data_Epidemic_Particle_part_2/Aware_move/Aware_move_N100/theta10/1/State_1200_1.mat
- Data_Epidemic_Particle_part_2/Aware_move/Aware_move_N100/theta10/1/State_1300_1.mat
- Data_Epidemic_Particle_part_2/Aware_move/Aware_move_N100/theta10/1/State_1400_1.mat
- Data_Epidemic_Particle_part_2/Aware_move/Aware_move_N100/theta10/1/State_1500_1.mat
- Data_Epidemic_Particle_part_2/Aware_move/Aware_move_N100/theta10/1/State_1600_1.mat
- Data_Epidemic_Particle_part_2/Aware_move/Aware_move_N100/theta10/1/State_1700_1.mat
- Data_Epidemic_Particle_part_2/Aware_move/Aware_move_N100/theta10/1/State_1800_1.mat
- Data_Epidemic_Particle_part_2/Aware_move/Aware_move_N100/theta10/1/State_1900_1.mat
- Data_Epidemic_Particle_part_2/Aware_move/Aware_move_N100/theta10/1/State_200_1.mat
- Data_Epidemic_Particle_part_2/Aware_move/Aware_move_N100/theta10/1/State_2000_1.mat
- Data_Epidemic_Particle_part_2/Aware_move/Aware_move_N100/theta10/1/State_2100_1.mat
- Data_Epidemic_Particle_part_2/Aware_move/Aware_move_N100/theta10/1/State_2200_1.mat
- Data_Epidemic_Particle_part_2/Aware_move/Aware_move_N100/theta10/1/State_2300_1.mat
- Data_Epidemic_Particle_part_2/Aware_move/Aware_move_N100/theta10/1/State_2400_1.mat
- Data_Epidemic_Particle_part_2/Aware_move/Aware_move_N100/theta10/1/State_2500_1.mat
- Data_Epidemic_Particle_part_2/Aware_move/Aware_move_N100/theta10/1/State_2600_1.mat
- Data_Epidemic_Particle_part_2/Aware_move/Aware_move_N100/theta10/1/State_2700_1.mat
- Data_Epidemic_Particle_part_2/Aware_move/Aware_move_N100/theta10/1/State_2800_1.mat
- Data_Epidemic_Particle_part_2/Aware_move/Aware_move_N100/theta10/1/State_2900_1.mat
- Data_Epidemic_Particle_part_2/Aware_move/Aware_move_N100/theta10/1/State_300_1.mat
- Data_Epidemic_Particle_part_2/Aware_move/Aware_move_N100/theta10/1/State_3000_1.mat
- Data_Epidemic_Particle_part_2/Aware_move/Aware_move_N100/theta10/1/State_400_1.mat
- Data_Epidemic_Particle_part_2/Aware_move/Aware_move_N100/theta10/1/State_500_1.mat
- Data_Epidemic_Particle_part_2/Aware_move/Aware_move_N100/theta10/1/State_600_1.mat
- Data_Epidemic_Particle_part_2/Aware_move/Aware_move_N100/theta10/1/State_700_1.mat
- Data_Epidemic_Particle_part_2/Aware_move/Aware_move_N100/theta10/1/State_800_1.mat
- Data_Epidemic_Particle_part_2/Aware_move/Aware_move_N100/theta10/1/State_900_1.mat
- Data_Epidemic_Particle_part_2/Aware_move/Aware_move_N100/theta20/
- Data_Epidemic_Particle_part_2/Aware_move/Aware_move_N100/theta20/1/
- Data_Epidemic_Particle_part_2/Aware_move/Aware_move_N100/theta20/1/hospital_1.mat
- Data_Epidemic_Particle_part_2/Aware_move/Aware_move_N100/theta20/1/record_1.mat
- Data_Epidemic_Particle_part_2/Aware_move/Aware_move_N100/theta20/1/Record_E2P_1.mat
- Data_Epidemic_Particle_part_2/Aware_move/Aware_move_N100/theta20/1/Record_P2P_1.mat
- Data_Epidemic_Particle_part_2/Aware_move/Aware_move_N100/theta20/1/Record_Removal_A_1.mat
- Data_Epidemic_Particle_part_2/Aware_move/Aware_move_N100/theta20/1/State_100_1.mat
- Data_Epidemic_Particle_part_2/Aware_move/Aware_move_N100/theta20/1/State_1000_1.mat
- Data_Epidemic_Particle_part_2/Aware_move/Aware_move_N100/theta20/1/State_1100_1.mat
- Data_Epidemic_Particle_part_2/Aware_move/Aware_move_N100/theta20/1/State_1200_1.mat
- Data_Epidemic_Particle_part_2/Aware_move/Aware_move_N100/theta20/1/State_1300_1.mat
- Data_Epidemic_Particle_part_2/Aware_move/Aware_move_N100/theta20/1/State_1400_1.mat
- Data_Epidemic_Particle_part_2/Aware_move/Aware_move_N100/theta20/1/State_1500_1.mat
- Data_Epidemic_Particle_part_2/Aware_move/Aware_move_N100/theta20/1/State_1600_1.mat
- Data_Epidemic_Particle_part_2/Aware_move/Aware_move_N100/theta20/1/State_1700_1.mat
- Data_Epidemic_Particle_part_2/Aware_move/Aware_move_N100/theta20/1/State_1800_1.mat
- Data_Epidemic_Particle_part_2/Aware_move/Aware_move_N100/theta20/1/State_1900_1.mat
- Data_Epidemic_Particle_part_2/Aware_move/Aware_move_N100/theta20/1/State_200_1.mat
- Data_Epidemic_Particle_part_2/Aware_move/Aware_move_N100/theta20/1/State_2000_1.mat
- Data_Epidemic_Particle_part_2/Aware_move/Aware_move_N100/theta20/1/State_2100_1.mat
- Data_Epidemic_Particle_part_2/Aware_move/Aware_move_N100/theta20/1/State_2200_1.mat
- Data_Epidemic_Particle_part_2/Aware_move/Aware_move_N100/theta20/1/State_2300_1.mat
- Data_Epidemic_Particle_part_2/Aware_move/Aware_move_N100/theta20/1/State_2400_1.mat
- Data_Epidemic_Particle_part_2/Aware_move/Aware_move_N100/theta20/1/State_2500_1.mat
- Data_Epidemic_Particle_part_2/Aware_move/Aware_move_N100/theta20/1/State_2600_1.mat
- Data_Epidemic_Particle_part_2/Aware_move/Aware_move_N100/theta20/1/State_2700_1.mat
- Data_Epidemic_Particle_part_2/Aware_move/Aware_move_N100/theta20/1/State_2800_1.mat
- Data_Epidemic_Particle_part_2/Aware_move/Aware_move_N100/theta20/1/State_2900_1.mat
- Data_Epidemic_Particle_part_2/Aware_move/Aware_move_N100/theta20/1/State_300_1.mat
- Data_Epidemic_Particle_part_2/Aware_move/Aware_move_N100/theta20/1/State_3000_1.mat
- Data_Epidemic_Particle_part_2/Aware_move/Aware_move_N100/theta20/1/State_400_1.mat
- Data_Epidemic_Particle_part_2/Aware_move/Aware_move_N100/theta20/1/State_500_1.mat
- Data_Epidemic_Particle_part_2/Aware_move/Aware_move_N100/theta20/1/State_600_1.mat
- Data_Epidemic_Particle_part_2/Aware_move/Aware_move_N100/theta20/1/State_700_1.mat
- Data_Epidemic_Particle_part_2/Aware_move/Aware_move_N100/theta20/1/State_800_1.mat
- Data_Epidemic_Particle_part_2/Aware_move/Aware_move_N100/theta20/1/State_900_1.mat
- Data_Epidemic_Particle_part_2/Aware_move/Aware_move_N100/theta3/
- Data_Epidemic_Particle_part_2/Aware_move/Aware_move_N100/theta3/1/
- Data_Epidemic_Particle_part_2/Aware_move/Aware_move_N100/theta3/1/hospital_1.mat
- Data_Epidemic_Particle_part_2/Aware_move/Aware_move_N100/theta3/1/record_1.mat
- Data_Epidemic_Particle_part_2/Aware_move/Aware_move_N100/theta3/1/Record_E2P_1.mat
- Data_Epidemic_Particle_part_2/Aware_move/Aware_move_N100/theta3/1/Record_P2P_1.mat
- Data_Epidemic_Particle_part_2/Aware_move/Aware_move_N100/theta3/1/Record_Removal_A_1.mat
- Data_Epidemic_Particle_part_2/Aware_move/Aware_move_N100/theta3/1/State_100_1.mat
- Data_Epidemic_Particle_part_2/Aware_move/Aware_move_N100/theta3/1/State_1000_1.mat
- Data_Epidemic_Particle_part_2/Aware_move/Aware_move_N100/theta3/1/State_1100_1.mat
- Data_Epidemic_Particle_part_2/Aware_move/Aware_move_N100/theta3/1/State_1200_1.mat
- Data_Epidemic_Particle_part_2/Aware_move/Aware_move_N100/theta3/1/State_1300_1.mat
- Data_Epidemic_Particle_part_2/Aware_move/Aware_move_N100/theta3/1/State_1400_1.mat
- Data_Epidemic_Particle_part_2/Aware_move/Aware_move_N100/theta3/1/State_1500_1.mat
- Data_Epidemic_Particle_part_2/Aware_move/Aware_move_N100/theta3/1/State_1600_1.mat
- Data_Epidemic_Particle_part_2/Aware_move/Aware_move_N100/theta3/1/State_1700_1.mat
- Data_Epidemic_Particle_part_2/Aware_move/Aware_move_N100/theta3/1/State_1800_1.mat
- Data_Epidemic_Particle_part_2/Aware_move/Aware_move_N100/theta3/1/State_1900_1.mat
- Data_Epidemic_Particle_part_2/Aware_move/Aware_move_N100/theta3/1/State_200_1.mat
- Data_Epidemic_Particle_part_2/Aware_move/Aware_move_N100/theta3/1/State_2000_1.mat
- Data_Epidemic_Particle_part_2/Aware_move/Aware_move_N100/theta3/1/State_2100_1.mat
- Data_Epidemic_Particle_part_2/Aware_move/Aware_move_N100/theta3/1/State_2200_1.mat
- Data_Epidemic_Particle_part_2/Aware_move/Aware_move_N100/theta3/1/State_2300_1.mat
- Data_Epidemic_Particle_part_2/Aware_move/Aware_move_N100/theta3/1/State_2400_1.mat
- Data_Epidemic_Particle_part_2/Aware_move/Aware_move_N100/theta3/1/State_2500_1.mat
- Data_Epidemic_Particle_part_2/Aware_move/Aware_move_N100/theta3/1/State_2600_1.mat
- Data_Epidemic_Particle_part_2/Aware_move/Aware_move_N100/theta3/1/State_2700_1.mat
- Data_Epidemic_Particle_part_2/Aware_move/Aware_move_N100/theta3/1/State_2800_1.mat
- Data_Epidemic_Particle_part_2/Aware_move/Aware_move_N100/theta3/1/State_2900_1.mat
- Data_Epidemic_Particle_part_2/Aware_move/Aware_move_N100/theta3/1/State_300_1.mat
- Data_Epidemic_Particle_part_2/Aware_move/Aware_move_N100/theta3/1/State_3000_1.mat
- Data_Epidemic_Particle_part_2/Aware_move/Aware_move_N100/theta3/1/State_400_1.mat
- Data_Epidemic_Particle_part_2/Aware_move/Aware_move_N100/theta3/1/State_500_1.mat
- Data_Epidemic_Particle_part_2/Aware_move/Aware_move_N100/theta3/1/State_600_1.mat
- Data_Epidemic_Particle_part_2/Aware_move/Aware_move_N100/theta3/1/State_700_1.mat
- Data_Epidemic_Particle_part_2/Aware_move/Aware_move_N100/theta3/1/State_800_1.mat
- Data_Epidemic_Particle_part_2/Aware_move/Aware_move_N100/theta3/1/State_900_1.mat
- Data_Epidemic_Particle_part_2/Aware_move/D2A16_EPIA.mat
- Data_Epidemic_Particle_part_2/Aware_move/Particle_plot_phase_EPIA.m
- Data_Epidemic_Particle_part_2/Aware_move/Particle_plot_phase_S.m
- Data_Epidemic_Particle_part_2/Aware_move/Particle_plot_sensitivity_EIA_full.m
- Data_Epidemic_Particle_part_2/Aware_move/plot_EPIA_max_Stat_histogram.m
- Data_Epidemic_Particle_part_2/Aware_move/theta1.mat
- Data_Epidemic_Particle_part_2/Aware_move/theta10.mat
- Data_Epidemic_Particle_part_2/Aware_move/theta20.mat
- Data_Epidemic_Particle_part_2/Aware_move/theta3.mat
- Data_Epidemic_Particle_part_2/Aware_P2Ps/
- Data_Epidemic_Particle_part_2/Aware_P2Ps/Attr_EPIA_max_Stat.mat
- Data_Epidemic_Particle_part_2/Aware_P2Ps/aware_P2Ps_EPIA_max_Stat.mat
- Data_Epidemic_Particle_part_2/Aware_P2Ps/Aware_P2Ps_N100/
- Data_Epidemic_Particle_part_2/Aware_P2Ps/Aware_P2Ps_N100/theta1/
- Data_Epidemic_Particle_part_2/Aware_P2Ps/Aware_P2Ps_N100/theta1/1/
- Data_Epidemic_Particle_part_2/Aware_P2Ps/Aware_P2Ps_N100/theta1/1/hospital_1.mat
- Data_Epidemic_Particle_part_2/Aware_P2Ps/Aware_P2Ps_N100/theta1/1/record_1.mat
- Data_Epidemic_Particle_part_2/Aware_P2Ps/Aware_P2Ps_N100/theta1/1/Record_E2P_1.mat
- Data_Epidemic_Particle_part_2/Aware_P2Ps/Aware_P2Ps_N100/theta1/1/Record_P2P_1.mat
- Data_Epidemic_Particle_part_2/Aware_P2Ps/Aware_P2Ps_N100/theta1/1/Record_Removal_A_1.mat
- Data_Epidemic_Particle_part_2/Aware_P2Ps/Aware_P2Ps_N100/theta1/1/State_100_1.mat
- Data_Epidemic_Particle_part_2/Aware_P2Ps/Aware_P2Ps_N100/theta1/1/State_1000_1.mat
- Data_Epidemic_Particle_part_2/Aware_P2Ps/Aware_P2Ps_N100/theta1/1/State_1100_1.mat
- Data_Epidemic_Particle_part_2/Aware_P2Ps/Aware_P2Ps_N100/theta1/1/State_1200_1.mat
- Data_Epidemic_Particle_part_2/Aware_P2Ps/Aware_P2Ps_N100/theta1/1/State_1300_1.mat
- Data_Epidemic_Particle_part_2/Aware_P2Ps/Aware_P2Ps_N100/theta1/1/State_1400_1.mat
- Data_Epidemic_Particle_part_2/Aware_P2Ps/Aware_P2Ps_N100/theta1/1/State_1500_1.mat
- Data_Epidemic_Particle_part_2/Aware_P2Ps/Aware_P2Ps_N100/theta1/1/State_1600_1.mat
- Data_Epidemic_Particle_part_2/Aware_P2Ps/Aware_P2Ps_N100/theta1/1/State_1700_1.mat
- Data_Epidemic_Particle_part_2/Aware_P2Ps/Aware_P2Ps_N100/theta1/1/State_1800_1.mat
- Data_Epidemic_Particle_part_2/Aware_P2Ps/Aware_P2Ps_N100/theta1/1/State_1900_1.mat
- Data_Epidemic_Particle_part_2/Aware_P2Ps/Aware_P2Ps_N100/theta1/1/State_200_1.mat
- Data_Epidemic_Particle_part_2/Aware_P2Ps/Aware_P2Ps_N100/theta1/1/State_2000_1.mat
- Data_Epidemic_Particle_part_2/Aware_P2Ps/Aware_P2Ps_N100/theta1/1/State_2100_1.mat
- Data_Epidemic_Particle_part_2/Aware_P2Ps/Aware_P2Ps_N100/theta1/1/State_2200_1.mat
- Data_Epidemic_Particle_part_2/Aware_P2Ps/Aware_P2Ps_N100/theta1/1/State_2300_1.mat
- Data_Epidemic_Particle_part_2/Aware_P2Ps/Aware_P2Ps_N100/theta1/1/State_2400_1.mat
- Data_Epidemic_Particle_part_2/Aware_P2Ps/Aware_P2Ps_N100/theta1/1/State_2500_1.mat
- Data_Epidemic_Particle_part_2/Aware_P2Ps/Aware_P2Ps_N100/theta1/1/State_2600_1.mat
- Data_Epidemic_Particle_part_2/Aware_P2Ps/Aware_P2Ps_N100/theta1/1/State_2700_1.mat
- Data_Epidemic_Particle_part_2/Aware_P2Ps/Aware_P2Ps_N100/theta1/1/State_2800_1.mat
- Data_Epidemic_Particle_part_2/Aware_P2Ps/Aware_P2Ps_N100/theta1/1/State_2900_1.mat
- Data_Epidemic_Particle_part_2/Aware_P2Ps/Aware_P2Ps_N100/theta1/1/State_300_1.mat
- Data_Epidemic_Particle_part_2/Aware_P2Ps/Aware_P2Ps_N100/theta1/1/State_3000_1.mat
- Data_Epidemic_Particle_part_2/Aware_P2Ps/Aware_P2Ps_N100/theta1/1/State_400_1.mat
- Data_Epidemic_Particle_part_2/Aware_P2Ps/Aware_P2Ps_N100/theta1/1/State_500_1.mat
- Data_Epidemic_Particle_part_2/Aware_P2Ps/Aware_P2Ps_N100/theta1/1/State_600_1.mat
- Data_Epidemic_Particle_part_2/Aware_P2Ps/Aware_P2Ps_N100/theta1/1/State_700_1.mat
- Data_Epidemic_Particle_part_2/Aware_P2Ps/Aware_P2Ps_N100/theta1/1/State_800_1.mat
- Data_Epidemic_Particle_part_2/Aware_P2Ps/Aware_P2Ps_N100/theta1/1/State_900_1.mat
- Data_Epidemic_Particle_part_2/Aware_P2Ps/Aware_P2Ps_N100/theta10/
- Data_Epidemic_Particle_part_2/Aware_P2Ps/Aware_P2Ps_N100/theta10/1/
- Data_Epidemic_Particle_part_2/Aware_P2Ps/Aware_P2Ps_N100/theta10/1/hospital_1.mat
- Data_Epidemic_Particle_part_2/Aware_P2Ps/Aware_P2Ps_N100/theta10/1/record_1.mat
- Data_Epidemic_Particle_part_2/Aware_P2Ps/Aware_P2Ps_N100/theta10/1/Record_E2P_1.mat
- Data_Epidemic_Particle_part_2/Aware_P2Ps/Aware_P2Ps_N100/theta10/1/Record_P2P_1.mat
- Data_Epidemic_Particle_part_2/Aware_P2Ps/Aware_P2Ps_N100/theta10/1/Record_Removal_A_1.mat
- Data_Epidemic_Particle_part_2/Aware_P2Ps/Aware_P2Ps_N100/theta10/1/State_100_1.mat
- Data_Epidemic_Particle_part_2/Aware_P2Ps/Aware_P2Ps_N100/theta10/1/State_1000_1.mat
- Data_Epidemic_Particle_part_2/Aware_P2Ps/Aware_P2Ps_N100/theta10/1/State_1100_1.mat
- Data_Epidemic_Particle_part_2/Aware_P2Ps/Aware_P2Ps_N100/theta10/1/State_1200_1.mat
- Data_Epidemic_Particle_part_2/Aware_P2Ps/Aware_P2Ps_N100/theta10/1/State_1300_1.mat
- Data_Epidemic_Particle_part_2/Aware_P2Ps/Aware_P2Ps_N100/theta10/1/State_1400_1.mat
- Data_Epidemic_Particle_part_2/Aware_P2Ps/Aware_P2Ps_N100/theta10/1/State_1500_1.mat
- Data_Epidemic_Particle_part_2/Aware_P2Ps/Aware_P2Ps_N100/theta10/1/State_1600_1.mat
- Data_Epidemic_Particle_part_2/Aware_P2Ps/Aware_P2Ps_N100/theta10/1/State_1700_1.mat
- Data_Epidemic_Particle_part_2/Aware_P2Ps/Aware_P2Ps_N100/theta10/1/State_1800_1.mat
- Data_Epidemic_Particle_part_2/Aware_P2Ps/Aware_P2Ps_N100/theta10/1/State_1900_1.mat
- Data_Epidemic_Particle_part_2/Aware_P2Ps/Aware_P2Ps_N100/theta10/1/State_200_1.mat
- Data_Epidemic_Particle_part_2/Aware_P2Ps/Aware_P2Ps_N100/theta10/1/State_2000_1.mat
- Data_Epidemic_Particle_part_2/Aware_P2Ps/Aware_P2Ps_N100/theta10/1/State_2100_1.mat
- Data_Epidemic_Particle_part_2/Aware_P2Ps/Aware_P2Ps_N100/theta10/1/State_2200_1.mat
- Data_Epidemic_Particle_part_2/Aware_P2Ps/Aware_P2Ps_N100/theta10/1/State_2300_1.mat
- Data_Epidemic_Particle_part_2/Aware_P2Ps/Aware_P2Ps_N100/theta10/1/State_2400_1.mat
- Data_Epidemic_Particle_part_2/Aware_P2Ps/Aware_P2Ps_N100/theta10/1/State_2500_1.mat
- Data_Epidemic_Particle_part_2/Aware_P2Ps/Aware_P2Ps_N100/theta10/1/State_2600_1.mat
- Data_Epidemic_Particle_part_2/Aware_P2Ps/Aware_P2Ps_N100/theta10/1/State_2700_1.mat
- Data_Epidemic_Particle_part_2/Aware_P2Ps/Aware_P2Ps_N100/theta10/1/State_2800_1.mat
- Data_Epidemic_Particle_part_2/Aware_P2Ps/Aware_P2Ps_N100/theta10/1/State_2900_1.mat
- Data_Epidemic_Particle_part_2/Aware_P2Ps/Aware_P2Ps_N100/theta10/1/State_300_1.mat
- Data_Epidemic_Particle_part_2/Aware_P2Ps/Aware_P2Ps_N100/theta10/1/State_3000_1.mat
- Data_Epidemic_Particle_part_2/Aware_P2Ps/Aware_P2Ps_N100/theta10/1/State_400_1.mat
- Data_Epidemic_Particle_part_2/Aware_P2Ps/Aware_P2Ps_N100/theta10/1/State_500_1.mat
- Data_Epidemic_Particle_part_2/Aware_P2Ps/Aware_P2Ps_N100/theta10/1/State_600_1.mat
- Data_Epidemic_Particle_part_2/Aware_P2Ps/Aware_P2Ps_N100/theta10/1/State_700_1.mat
- Data_Epidemic_Particle_part_2/Aware_P2Ps/Aware_P2Ps_N100/theta10/1/State_800_1.mat
- Data_Epidemic_Particle_part_2/Aware_P2Ps/Aware_P2Ps_N100/theta10/1/State_900_1.mat
- Data_Epidemic_Particle_part_2/Aware_P2Ps/Aware_P2Ps_N100/theta20/
- Data_Epidemic_Particle_part_2/Aware_P2Ps/Aware_P2Ps_N100/theta20/1/
- Data_Epidemic_Particle_part_2/Aware_P2Ps/Aware_P2Ps_N100/theta20/1/hospital_1.mat
- Data_Epidemic_Particle_part_2/Aware_P2Ps/Aware_P2Ps_N100/theta20/1/record_1.mat
- Data_Epidemic_Particle_part_2/Aware_P2Ps/Aware_P2Ps_N100/theta20/1/Record_E2P_1.mat
- Data_Epidemic_Particle_part_2/Aware_P2Ps/Aware_P2Ps_N100/theta20/1/Record_P2P_1.mat
- Data_Epidemic_Particle_part_2/Aware_P2Ps/Aware_P2Ps_N100/theta20/1/Record_Removal_A_1.mat
- Data_Epidemic_Particle_part_2/Aware_P2Ps/Aware_P2Ps_N100/theta20/1/State_100_1.mat
- Data_Epidemic_Particle_part_2/Aware_P2Ps/Aware_P2Ps_N100/theta20/1/State_1000_1.mat
- Data_Epidemic_Particle_part_2/Aware_P2Ps/Aware_P2Ps_N100/theta20/1/State_1100_1.mat
- Data_Epidemic_Particle_part_2/Aware_P2Ps/Aware_P2Ps_N100/theta20/1/State_1200_1.mat
- Data_Epidemic_Particle_part_2/Aware_P2Ps/Aware_P2Ps_N100/theta20/1/State_1300_1.mat
- Data_Epidemic_Particle_part_2/Aware_P2Ps/Aware_P2Ps_N100/theta20/1/State_1400_1.mat
- Data_Epidemic_Particle_part_2/Aware_P2Ps/Aware_P2Ps_N100/theta20/1/State_1500_1.mat
- Data_Epidemic_Particle_part_2/Aware_P2Ps/Aware_P2Ps_N100/theta20/1/State_1600_1.mat
- Data_Epidemic_Particle_part_2/Aware_P2Ps/Aware_P2Ps_N100/theta20/1/State_1700_1.mat
- Data_Epidemic_Particle_part_2/Aware_P2Ps/Aware_P2Ps_N100/theta20/1/State_1800_1.mat
- Data_Epidemic_Particle_part_2/Aware_P2Ps/Aware_P2Ps_N100/theta20/1/State_1900_1.mat
- Data_Epidemic_Particle_part_2/Aware_P2Ps/Aware_P2Ps_N100/theta20/1/State_200_1.mat
- Data_Epidemic_Particle_part_2/Aware_P2Ps/Aware_P2Ps_N100/theta20/1/State_2000_1.mat
- Data_Epidemic_Particle_part_2/Aware_P2Ps/Aware_P2Ps_N100/theta20/1/State_2100_1.mat
- Data_Epidemic_Particle_part_2/Aware_P2Ps/Aware_P2Ps_N100/theta20/1/State_2200_1.mat
- Data_Epidemic_Particle_part_2/Aware_P2Ps/Aware_P2Ps_N100/theta20/1/State_2300_1.mat
- Data_Epidemic_Particle_part_2/Aware_P2Ps/Aware_P2Ps_N100/theta20/1/State_2400_1.mat
- Data_Epidemic_Particle_part_2/Aware_P2Ps/Aware_P2Ps_N100/theta20/1/State_2500_1.mat
- Data_Epidemic_Particle_part_2/Aware_P2Ps/Aware_P2Ps_N100/theta20/1/State_2600_1.mat
- Data_Epidemic_Particle_part_2/Aware_P2Ps/Aware_P2Ps_N100/theta20/1/State_2700_1.mat
- Data_Epidemic_Particle_part_2/Aware_P2Ps/Aware_P2Ps_N100/theta20/1/State_2800_1.mat
- Data_Epidemic_Particle_part_2/Aware_P2Ps/Aware_P2Ps_N100/theta20/1/State_2900_1.mat
- Data_Epidemic_Particle_part_2/Aware_P2Ps/Aware_P2Ps_N100/theta20/1/State_300_1.mat
- Data_Epidemic_Particle_part_2/Aware_P2Ps/Aware_P2Ps_N100/theta20/1/State_3000_1.mat
- Data_Epidemic_Particle_part_2/Aware_P2Ps/Aware_P2Ps_N100/theta20/1/State_400_1.mat
- Data_Epidemic_Particle_part_2/Aware_P2Ps/Aware_P2Ps_N100/theta20/1/State_500_1.mat
- Data_Epidemic_Particle_part_2/Aware_P2Ps/Aware_P2Ps_N100/theta20/1/State_600_1.mat
- Data_Epidemic_Particle_part_2/Aware_P2Ps/Aware_P2Ps_N100/theta20/1/State_700_1.mat
- Data_Epidemic_Particle_part_2/Aware_P2Ps/Aware_P2Ps_N100/theta20/1/State_800_1.mat
- Data_Epidemic_Particle_part_2/Aware_P2Ps/Aware_P2Ps_N100/theta20/1/State_900_1.mat
- Data_Epidemic_Particle_part_2/Aware_P2Ps/Aware_P2Ps_N100/theta3/
- Data_Epidemic_Particle_part_2/Aware_P2Ps/Aware_P2Ps_N100/theta3/1/
- Data_Epidemic_Particle_part_2/Aware_P2Ps/Aware_P2Ps_N100/theta3/1/hospital_1.mat
- Data_Epidemic_Particle_part_2/Aware_P2Ps/Aware_P2Ps_N100/theta3/1/record_1.mat
- Data_Epidemic_Particle_part_2/Aware_P2Ps/Aware_P2Ps_N100/theta3/1/Record_E2P_1.mat
- Data_Epidemic_Particle_part_2/Aware_P2Ps/Aware_P2Ps_N100/theta3/1/Record_P2P_1.mat
- Data_Epidemic_Particle_part_2/Aware_P2Ps/Aware_P2Ps_N100/theta3/1/Record_Removal_A_1.mat
- Data_Epidemic_Particle_part_2/Aware_P2Ps/Aware_P2Ps_N100/theta3/1/State_100_1.mat
- Data_Epidemic_Particle_part_2/Aware_P2Ps/Aware_P2Ps_N100/theta3/1/State_1000_1.mat
- Data_Epidemic_Particle_part_2/Aware_P2Ps/Aware_P2Ps_N100/theta3/1/State_1100_1.mat
- Data_Epidemic_Particle_part_2/Aware_P2Ps/Aware_P2Ps_N100/theta3/1/State_1200_1.mat
- Data_Epidemic_Particle_part_2/Aware_P2Ps/Aware_P2Ps_N100/theta3/1/State_1300_1.mat
- Data_Epidemic_Particle_part_2/Aware_P2Ps/Aware_P2Ps_N100/theta3/1/State_1400_1.mat
- Data_Epidemic_Particle_part_2/Aware_P2Ps/Aware_P2Ps_N100/theta3/1/State_1500_1.mat
- Data_Epidemic_Particle_part_2/Aware_P2Ps/Aware_P2Ps_N100/theta3/1/State_1600_1.mat
- Data_Epidemic_Particle_part_2/Aware_P2Ps/Aware_P2Ps_N100/theta3/1/State_1700_1.mat
- Data_Epidemic_Particle_part_2/Aware_P2Ps/Aware_P2Ps_N100/theta3/1/State_1800_1.mat
- Data_Epidemic_Particle_part_2/Aware_P2Ps/Aware_P2Ps_N100/theta3/1/State_1900_1.mat
- Data_Epidemic_Particle_part_2/Aware_P2Ps/Aware_P2Ps_N100/theta3/1/State_200_1.mat
- Data_Epidemic_Particle_part_2/Aware_P2Ps/Aware_P2Ps_N100/theta3/1/State_2000_1.mat
- Data_Epidemic_Particle_part_2/Aware_P2Ps/Aware_P2Ps_N100/theta3/1/State_2100_1.mat
- Data_Epidemic_Particle_part_2/Aware_P2Ps/Aware_P2Ps_N100/theta3/1/State_2200_1.mat
- Data_Epidemic_Particle_part_2/Aware_P2Ps/Aware_P2Ps_N100/theta3/1/State_2300_1.mat
- Data_Epidemic_Particle_part_2/Aware_P2Ps/Aware_P2Ps_N100/theta3/1/State_2400_1.mat
[truncated: 694 more entries]
