# Supplementary material for: Interacting particle models on the impact of spatially heterogeneous human behavioral factors on dynamics of infectious diseases
Source: PLoS Comput Biol. 2024 Aug 8;20(8):e1012345. doi: 10.1371/journal.pcbi.1012345 (PMC11335169; doi:10.1371/journal.pcbi.1012345)
Supplement: S2 Data — (ZIP) [file pcbi.1012345.s003.zip › Data_Epidemic_Particle_part_2/Aware_move/Particle_plot_sensitivity_EIA_full.m]

max_Stat = zeros(4, 80);
max_loc  = zeros(4, 80);

[max_Stat(1, :), max_loc(1, :)] = plot_sensitivity_EIA('theta1', 100);

[max_Stat(2, :), max_loc(2, :)] = plot_sensitivity_EIA('theta3', 100);

[max_Stat(3, :), max_loc(3, :)] = plot_sensitivity_EIA('theta10', 100);

[max_Stat(4, :), max_loc(4, :)] = plot_sensitivity_EIA('theta20', 100);

%% save
save Aware_move_EPIA_max_Stat max_Stat max_loc

function [max_Stat, max_loc] = plot_sensitivity_EIA(prefix, N)
%% sensitivity
sc = 1;

cmap = colormap('turbo');
%% con
figure
hold on
box on

max_Stat = zeros(1, 80);
max_loc  = zeros(1, 80);

min_Record_EPIA_vec = ones(1, 3000);
max_Record_EPIA_vec = zeros(1, 3000);
avg_Record_EPIA_vec = zeros(1, 3000);

load(prefix, 'all_Record_EPIA_vec');

for i = 1:80
  Record_EPIA_vec(:, :) = all_Record_EPIA_vec(i, :, :); 
  
  for j = 1:300
    if(Record_EPIA_vec(2, j)/N^2 > 0.001)  
      min_Record_EPIA_vec(j) = min(min_Record_EPIA_vec(j), Record_EPIA_vec(2, j)/N^2);
    end
    max_Record_EPIA_vec(j) = max(max_Record_EPIA_vec(j), Record_EPIA_vec(2, j)/N^2);
  end
  avg_Record_EPIA_vec = avg_Record_EPIA_vec + Record_EPIA_vec(2, :)/N^2;
 
  [a, p] = max(Record_EPIA_vec(2, :));
  max_Stat(i) = a;
  max_loc(i)  = p;

  %plot(Record_EPIA_vec(1, :)/sc, Record_EPIA_vec(2, :)/N^2, ':', 'LineWidth', 0.75, 'MarkerSize', 9, 'MarkerIndices', 700:1000:10000, 'MarkerFaceColor', 'auto');
  p1 = scatter(Record_EPIA_vec(1, :)/sc, Record_EPIA_vec(2, :)/N^2, ...
      2, [0.8500 0.3250 0.0980], 'filled', 'MarkerFaceAlpha', 0.3);
end
%% plot

avg_Record_EPIA_vec = avg_Record_EPIA_vec/80;
p2 = plot(Record_EPIA_vec(1, :)/sc, avg_Record_EPIA_vec(1, :), 'k-', 'LineWidth', 3, 'MarkerFaceColor', 'auto');

%%
load('D2A16_EPIA.mat')
p3 = plot(Record_EPIA_vec(1, :)/sc, avg_Record_EPIA_vec(1, :), '-', 'Color', [0.3010 0.7450 0.9330], 'LineWidth', 1.5, 'MarkerFaceColor', 'auto');


%% ODE
% load(['./ODE_sol.mat'])
% p4 = plot(t, [sol_vec(:, 2)' + sol_vec(:, 3)' + sol_vec(:, 4)' + sol_vec(:, 5)' + sol_vec(:, 6)'], ...
%     '--', 'LineWidth', 2, 'Color', 'r', 'Markersize', 12);


xlabel('days', 'fontsize', 22, 'interpreter', 'latex')
%ylabel('$$1 - \bar{S}$$', 'fontsize', 20, 'Interpreter', 'latex')
axis([0 300 0 0.63])

h = legend( [p1, p2, p3], ...
    'Fluctuation', ...
    'Average', ...
    'No awareness', ...
    'Location', 'northeast'); 
set(h, 'Box', 'off');
set(h, 'fontsize', 32)
set(h, 'Interpreter', 'latex')
h.NumColumns = 1;

end
