# Supplementary material for: Interacting particle models on the impact of spatially heterogeneous human behavioral factors on dynamics of infectious diseases
Source: PLoS Comput Biol. 2024 Aug 8;20(8):e1012345. doi: 10.1371/journal.pcbi.1012345 (PMC11335169; doi:10.1371/journal.pcbi.1012345)
Supplement: S2 Data — (ZIP) [file pcbi.1012345.s003.zip › Data_Epidemic_Particle_part_2/Aware_uniform/plot_EPIA_max_Stat_histogram.m]

load('./Attr_EPIA_max_Stat.mat', 'max_Stat', 'max_loc');
D2A16_Stat = max_Stat(1, :);

load('./Aware_uniform_EPIA_max_Stat.mat', 'max_Stat', 'max_loc');

%%
figure
hold on
box on
histogram(max_Stat(1, :), 'Normalization', 'probability')
histogram(D2A16_Stat, 'Normalization', 'probability')
axis([0 8000 0 0.6])
ylabel('Probability', 'fontsize', 26, 'interpreter', 'latex')

h = legend(...
        'Scenario-II-ii, $$\theta_a^+ = 1$$', ...
        'No awareness', ...
        'Location', 'northwest'); 
set(h, 'Box', 'off');
set(h, 'fontsize', 29)
set(h, 'Interpreter', 'latex')

export_fig EPIA_hist_aware_uniform_theta1 -jpg -transparent
%%
figure
hold on
box on
histogram(max_Stat(2, :), 'Normalization', 'probability')
histogram(D2A16_Stat, 'Normalization', 'probability')
axis([0 8000 0 0.6])
ylabel('Probability', 'fontsize', 26, 'interpreter', 'latex')

h = legend(...
        'Scenario-II-ii, $$\theta_a^+ = 3$$', ...
        'No awareness', ...
        'Location', 'northwest'); 
set(h, 'Box', 'off');
set(h, 'fontsize', 29)
set(h, 'Interpreter', 'latex')

export_fig EPIA_hist_aware_uniform_theta3 -jpg -transparent

%%
figure
hold on
box on
histogram(max_Stat(3, :), 'Normalization', 'probability')
histogram(D2A16_Stat, 'Normalization', 'probability')
axis([0 8000 0 0.6])
ylabel('Probability', 'fontsize', 26, 'interpreter', 'latex')

h = legend(...
        'Scenario-II-ii, $$\theta_a^+ = 10$$', ...
        'No awareness', ...
        'Location', 'northwest'); 
set(h, 'Box', 'off');
set(h, 'fontsize', 29)
set(h, 'Interpreter', 'latex')

export_fig EPIA_hist_aware_uniform_theta10 -jpg -transparent

%%
figure
hold on
box on
histogram(max_Stat(4, :), 'Normalization', 'probability')
histogram(D2A16_Stat, 'Normalization', 'probability')
axis([0 8000 0 0.6])
ylabel('Probability', 'fontsize', 26, 'interpreter', 'latex')

h = legend(...
        'Scenario-II-ii, $$\theta_a^+ = 20$$', ...
        'No awareness', ...
        'Location', 'northwest'); 
set(h, 'Box', 'off');
set(h, 'fontsize', 29)
set(h, 'Interpreter', 'latex')

export_fig EPIA_hist_aware_uniform_theta20 -jpg -transparent
