# Supplementary material for: Interacting particle models on the impact of spatially heterogeneous human behavioral factors on dynamics of infectious diseases
Source: PLoS Comput Biol. 2024 Aug 8;20(8):e1012345. doi: 10.1371/journal.pcbi.1012345 (PMC11335169; doi:10.1371/journal.pcbi.1012345)
Supplement: S2 Data — (ZIP) [file pcbi.1012345.s003.zip › Data_Epidemic_Particle_part_2/Code/check_negative_component.m]

function check_negative_component(Statematrix, step)

if(min(min(Statematrix)) < 0)
  disp(['Error:Find negative value. State_temp:', num2str(step)])
  quit
end

end
