# Supplementary material for: Interacting particle models on the impact of spatially heterogeneous human behavioral factors on dynamics of infectious diseases
Source: PLoS Comput Biol. 2024 Aug 8;20(8):e1012345. doi: 10.1371/journal.pcbi.1012345 (PMC11335169; doi:10.1371/journal.pcbi.1012345)
Supplement: S2 Data — (ZIP) [file pcbi.1012345.s003.zip › Data_Epidemic_Particle_part_2/Code/coordinate_finder.m]

function [x,y]=coordinate_finder(Rate_matrix,Rate_sum)
rand_temp=rand*Rate_sum;
x=1;
while 1
    if rand_temp<=sum(Rate_matrix(x,:))
        break;
    end
    rand_temp=rand_temp-sum(Rate_matrix(x,:));
    x=x+1;
end
y=1;
while 1
    if rand_temp<=Rate_matrix(x,y)
        break;
    end
    rand_temp=rand_temp-Rate_matrix(x,y);
    y=y+1;
end
end
