# Supplementary material for: Interacting particle models on the impact of spatially heterogeneous human behavioral factors on dynamics of infectious diseases
Source: PLoS Comput Biol. 2024 Aug 8;20(8):e1012345. doi: 10.1371/journal.pcbi.1012345 (PMC11335169; doi:10.1371/journal.pcbi.1012345)
Supplement: S2 Data — (ZIP) [file pcbi.1012345.s003.zip › Data_Epidemic_Particle_part_2/Code/epidemic_contamination_quadratic_n100_move_0410.m]

%An agent based, spatial epidemic model, with contamination of environment,
%and behavior changes accoridng to publicly accessible information

%ver 1.0 | Feb/28/2021

%%%%%%%%%%%%%%%%%%%%%%%%%%%%%%%%%%%%%%%%%%%%%%%%%%%%%%%%%%%%%%%%%%%%%%%%%%%
%% model parameters
pop_PH = [0.00489763 0.01154057 0.0070579 0.00931529 0.01041201 0.02214823 0.03489401 0.11193385 0.11193385];
sc = 3.5;

%% nonlinear
lambda   = 1*(8/8.3498)*(8.2/7.7181); % infectious rate (computed by R0=8.3498)
beta     = 1; % Waiting for reference

%% linear 
eta      = 1/1.2;
etaprime = 1.8;
rho      = 0.745;
p_h      = 0.0272;
%p_h       = (0.1795 + 0.6335*7/9)*sum(pop_PH(1:5))/5 + ...
%                 +(0.6335*2/9)*pop_PH(6) ...
%                 +(0.187)*sum(pop_PH(7:9))/3;
delta_IP = 1/3.8;
delta_IM = 1/7.5;
delta_A  = 1/7.5;
r_release  = 1/6;
r_loss  = 1/268;

delta_con_p=0;%0.5; %increment of contamination
delta_con_m=0;%0.8; %decrement of contamination
sigma_con=0;%0.03; %diffusion factor of contamination

%delta_info_p=0.15*sc; %increment of info %note that we cannot multiuply sc here since this can be no larger than 1!!
%delta_info_p2=20*sc; %increment of info
 
delta_info_m=0.2*sc; %decrement of info

delta_A_p=0.3*sc; %increment of A %0914
delta_A_m=0.36*sc; %decrement of A %0913

Laplace_C=1/8; %see the diffusion of Con, Info, and A

xi=1; %N^xi=scale factor of Con Info and A
%%%%%%%%%%%%%%%%%%%%%%%%%%%%%%%%%%%%%%%%%%%%%%%%%%%%%%%%%%%%%%%%%%%%%%%%%%%

T_total=300;
freq_record=0.1;

%% simulation 
N=100; % size of our box
%ntrial = 1;
rng('shuffle')

xmesh = 0:1/N:(N-1)/N;
ymesh = 0:1/N:(N-1)/N;

r_move = 2*sc/N^2; %moving rate=r_move*N^2; %0914
sigma_A = 16*sc/N^2; %diffusion factor of A %1008
sigma_info = 2*sc/N^2; %diffusion factor of info

delta_info_p  = 0.2*sc
delta_info_p2 = 1.0*sc
delta_info_m  = 0.2*sc; %decrement of info
% base is2r_move=0.0004, sigma_A=0.002
trial = 16
% base is r_move=0.0004, sigma_A=0.002

fpath = ['./Aware_move/theta1/', num2str(trial), '/'];

%% simualtion start
for L = 1:1
  %% preparation
  load('init_100.mat');

  t_temp=0;
  num_record=0;
  Record_sus_vec = zeros(2, 0);
  Record_EPIA_vec = zeros(2, 0);
  Record_R_vec   = zeros(2, 0);
  Record_hosp = zeros(1, 0);
  Record_P2P = zeros(1, 0);
  Record_E2P = zeros(1, 0);
  Record_Removal_A = zeros(1, 0);
  
  %%%%%%%%%%%%0313%%%%%%%%%%%%%%%%%%%%%%%%%%  
  Statematrix_H=zeros(N); %hopspitlized INACTIVE
  Statematrix_R=zeros(N); %recovered, immune but active to attracticeness


  Statematrix_pop=Statematrix_S+Statematrix_E+Statematrix_P+Statematrix_A+Statematrix_IM++Statematrix_IP+Statematrix_R;
  Max_pop_record=max(max(Statematrix_pop)); %NOT necessarily the max now. But an UPPER BOUND for Poisson thinning!!!
  %See the coordinate finding part of the moving dynamic on it works
  %%%%%%%%%%%%%%%%%%%%%%%%%%%%%%%%%%%%%%%%%%%%%%%%%%%%%%%%%%%%%%%%%%%%%%%%%%%
  %Environment contamination
  Statematrix_con=zeros(N); %level of environment contamination
  %%%%%%%%%%%%%%%%%%%%%%%%%%%%%%%%%%%%%%%%%%%%%%%%%%%%%%%%%%%%%%%%%%%%%%%%%%%
  %Aversion level =1-Statematrix_info
  Statematrix_info=zeros(N); %level of epidemic based aversion
  %this value between 0 and 1
  %%%%%%%%%%%%%%%%%%%%%%%%%%%%%%%%%%%%%%%%%%%%%%%%%%%%%%%%%%%%%%%%%%%%%%%%%%%
  %attractiveness
  Attr_U=1000;
  Attr_u=1/30;

  Statematrix_Attr=Attr_u*ones(N); %level of attractiveness due to aggregation of people
  
  %this value between 0 and inf
  %%%%%%%%%%%%%%%%%%%%%%%%%%%%%%%%%%%%%%%%%%%%%%%%%%%%%%%%%%%%%%%%%%%%%%%%%%%

  %%%%%%%%%%%%%%%%%%%%%%%%%%%%%%%%%%%%%%%%%%%%%%%%%%%%%%%%%%%%%%%%%%%%%%%%%%%
  % All types of Poisson rates
  Trans_rate_matrix_per=lambda*Statematrix_S.*(Statematrix_IM+Statematrix_IP+beta*(Statematrix_P+Statematrix_A));
  Trans_rate_total_per=sum(sum(Trans_rate_matrix_per));

  Trans_rate_matrix_env=Statematrix_con.*Statematrix_S;
  Trans_rate_total_env=sum(sum(Trans_rate_matrix_env));

  Shed_rate_matrix=eta*Statematrix_E;
  Shed_rate_total=sum(sum(Shed_rate_matrix));

  Onset_rate_matrix=etaprime*Statematrix_P;
  Onset_rate_total=sum(sum(Onset_rate_matrix));

  Removal_A_rate_matrix=delta_A*Statematrix_A;
  Removal_A_rate_total=sum(sum(Removal_A_rate_matrix));

  Removal_IM_rate_matrix=delta_IM*Statematrix_IM;
  Removal_IM_rate_total=sum(sum(Removal_IM_rate_matrix));

  Removal_IP_rate_matrix=delta_IP*Statematrix_IP;
  Removal_IP_rate_total=sum(sum(Removal_IP_rate_matrix));

  Move_rate_matrix=(Statematrix_S+Statematrix_IM+Statematrix_IP+Statematrix_E+Statematrix_P+Statematrix_A+Statematrix_R)*N^2*r_move;
  Move_rate_matrix = Move_rate_matrix.*(ones(N, N) - Statematrix_info);
  Move_rate_total=sum(sum(Move_rate_matrix));

  %Replenish_total=r_replenish*N^2;

  Release_rate_matrix=Statematrix_H* r_release;
  Release_rate_total=sum(sum(Release_rate_matrix));

  Loss_rate_matrix=Statematrix_R* r_loss;
  Loss_rate_total=sum(sum(Loss_rate_matrix));

  Con_incr_matrix=Statematrix_IM+Statematrix_IP+Statematrix_P+Statematrix_A;
  Con_incr_total=sum(sum(Con_incr_matrix));

  Con_decr_total=N^2;

  Con_diff_total=N^4*sigma_con;

  Info_incr_matrix=Statematrix_IM+Statematrix_IP+Statematrix_P+Statematrix_A;
  Info_incr_total=sum(sum(Info_incr_matrix));

  Info_decr_total=N^2;

  Info_diff_total=N^4*sigma_info;

  A_incr_matrix=Statematrix_S+Statematrix_E+Statematrix_P+Statematrix_A+Statematrix_R;
  A_incr_total=sum(sum(A_incr_matrix));

  A_decr_total=N^2;

  A_diff_total=N^4*sigma_A;

  tic
  while 1

      %     Statematrix_S_old=Statematrix_S;
      %     Statematrix_E_old=Statematrix_E;
      %     Statematrix_A_old=Statematrix_A;
      %     Statematrix_I_old=Statematrix_I;


      Rate_vector=[Trans_rate_total_per Trans_rate_total_env Shed_rate_total Onset_rate_total Removal_A_rate_total Removal_IM_rate_total Removal_IP_rate_total Move_rate_total Release_rate_total Loss_rate_total N^xi*Con_incr_total N^xi*Con_decr_total Con_diff_total...
          N^xi*Info_incr_total N^xi*Info_decr_total Info_diff_total N^xi*A_incr_total N^xi*A_decr_total A_diff_total];

      rate_total=sum(Rate_vector);
      delta_t_temp=log(1/rand)/rate_total;
      t_temp=t_temp+delta_t_temp;
      if t_temp>=T_total
          break;
      end
      %%%%%%%%%%%%%%%%%%%%%%%%%%%%%%%%%%%%%%%%%%%%%%%%%%%%%%%%%%%%%%%%%%%%%%%
      %Put all drawing and autosaving here
      if t_temp>=freq_record*num_record
          fprintf(['simulation time=' num2str(freq_record*num_record) '  S:' num2str(sum(sum(Statematrix_S))) ...
                 '  E+P+A+I:' num2str(sum(sum(Statematrix_E+Statematrix_P+Statematrix_IM+Statematrix_IP+Statematrix_A))) ...
                 '  H:' num2str(sum(sum(Statematrix_H))) '  R:' num2str(sum(sum(Statematrix_R))) '\n']);
          %image(((Statematrix_I+Statematrix_E+Statematrix_A)-mean(mean(Statematrix_I+Statematrix_E+Statematrix_A)))*100);
          %image((Statematrix_con-mean(mean(Statematrix_con)))*1000)

    %hold on;
          num_record = num_record+1;
          Record_sus_vec = [Record_sus_vec [t_temp sum(sum(Statematrix_S))]'];
	  Record_EPIA_vec = [Record_EPIA_vec [t_temp sum(sum(Statematrix_E+Statematrix_P+Statematrix_IP+Statematrix_IM+Statematrix_A))]'];
	  Record_R_vec   = [Record_R_vec [t_temp sum(sum(Statematrix_R))]'];

          %% save
          if(mod(num_record, 100) == 0)
            fname = [fpath, 'record_', num2str(L), '.mat'];
            save(fname, 'Record_sus_vec', 'Record_EPIA_vec', 'Record_R_vec', 'delta_info_p', 'delta_info_p2');

	    fname = [fpath, 'Record_P2P_', num2str(L), '.mat'];
            save(fname, 'Record_P2P'); 
	  
	    fname = [fpath, 'Record_E2P_', num2str(L), '.mat'];
            save(fname, 'Record_E2P');
	  
            fname = [fpath, 'Record_Removal_A_', num2str(L), '.mat'];
            save(fname, 'Record_Removal_A'); 

            fname = [fpath, 'hospital_', num2str(L), '.mat'];
            save(fname, 'Record_hosp');

	    fname = [fpath, 'State_', int2str(num_record), '_', num2str(L), '.mat'];
            save(fname, 'Statematrix_S', 'Statematrix_IM','Statematrix_IP', 'Statematrix_E','Statematrix_P', ...
        'Statematrix_A', 'Statematrix_R', 'Statematrix_H', ...
        'Statematrix_con', 'Statematrix_Attr', 'Statematrix_info');
          end
          toc
          tic
      end
      %%%%%%%%%%%%%%%%%%%%%%%%%%%%%%%%%%%%%%%%%%%%%%%%%%%%%%%%%%%%%%%%%%%%%%%
      rand_state=rand*rate_total;

      State_temp=1;
      while 1
          if sum(Rate_vector(1:State_temp))>rand_state
              break;
          end
          State_temp=State_temp+1;
      end

      %%%%%%%%%%%%%%%%%%%%%%%%%%%%%%%%%%%%%%%%%%%%%%%%%%%%%%%%%%%%%%%%%%%%%%%
      if State_temp==1 %transmission person to person
          [x_trans_p,y_trans_p]=coordinate_finder(Trans_rate_matrix_per,Trans_rate_total_per);
          %%%%%%%%%%%%%%%%%%%%%%%%%%%%%%%%%%%%%%%%%%%%%%%%%%%%%%%%%%%%%%%%%%%
          %update states
          Statematrix_S(x_trans_p,y_trans_p)=Statematrix_S(x_trans_p,y_trans_p)-1;
          Statematrix_E(x_trans_p,y_trans_p)=Statematrix_E(x_trans_p,y_trans_p)+1;
          check_negative_component(Statematrix_S, State_temp) 
	 
	  %%%%%%%%%%%%%%%%%%%%%%%%%%%%%%%%%%%%%%%%%%%%%%%%%%%%%%%%%%%%%%%%%%%
          %update rates
          %involved rates:
          %transmission person,
          %transmission environment,
          %shed

          %(1) transmission person
          Trans_rate_per_old=Trans_rate_matrix_per(x_trans_p,y_trans_p);
          Trans_rate_matrix_per(x_trans_p,y_trans_p)=lambda*Statematrix_S(x_trans_p,y_trans_p)*(Statematrix_IM(x_trans_p,y_trans_p)+Statematrix_IP(x_trans_p,y_trans_p)+beta*(Statematrix_P(x_trans_p,y_trans_p)+Statematrix_A(x_trans_p,y_trans_p)));
          Trans_rate_total_per=Trans_rate_total_per-Trans_rate_per_old+Trans_rate_matrix_per(x_trans_p,y_trans_p);
          %(2) transmission environment
          Trans_rate_env_old=Trans_rate_matrix_env(x_trans_p,y_trans_p);
          Trans_rate_matrix_env(x_trans_p,y_trans_p)=Statematrix_con(x_trans_p,y_trans_p)*Statematrix_S(x_trans_p,y_trans_p);
          Trans_rate_total_env=Trans_rate_total_env-Trans_rate_env_old+Trans_rate_matrix_env(x_trans_p,y_trans_p);
          %(3) shed
          Shed_rate_old=Shed_rate_matrix(x_trans_p,y_trans_p);
          Shed_rate_matrix(x_trans_p,y_trans_p)=eta*Statematrix_E(x_trans_p,y_trans_p);
          Shed_rate_total=Shed_rate_total-Shed_rate_old+Shed_rate_matrix(x_trans_p,y_trans_p);
          %%%%%%%%%%%%%%%%%%%%%%%%%%%%%%%%%%%%%%%%%%%%%%%%%%%%%%%%%%%%%%%%%%%%%%%

    % save
          Record_P2P = [Record_P2P, t_temp];
          
      elseif State_temp==2 %transmission environment to person
          [x_trans_e,y_trans_e]=coordinate_finder(Trans_rate_matrix_env,Trans_rate_total_env);
          %%%%%%%%%%%%%%%%%%%%%%%%%%%%%%%%%%%%%%%%%%%%%%%%%%%%%%%%%%%%%%%%%%%
          %update states
          Statematrix_S(x_trans_e,y_trans_e)=Statematrix_S(x_trans_e,y_trans_e)-1;
          Statematrix_E(x_trans_e,y_trans_e)=Statematrix_E(x_trans_e,y_trans_e)+1;
	      check_negative_component(Statematrix_S, State_temp)
          %%%%%%%%%%%%%%%%%%%%%%%%%%%%%%%%%%%%%%%%%%%%%%%%%%%%%%%%%%%%%%%%%%%
          %update rates
          %involved rates:
          %transmission person,
          %transmission environment,
          %shed

          %(1) transmission person
          Trans_rate_per_old=Trans_rate_matrix_per(x_trans_e,y_trans_e);
          Trans_rate_matrix_per(x_trans_e,y_trans_e)=lambda*Statematrix_S(x_trans_e,y_trans_e)*(Statematrix_IM(x_trans_e,y_trans_e)+Statematrix_IP(x_trans_e,y_trans_e)+beta*(Statematrix_P(x_trans_e,y_trans_e)+Statematrix_A(x_trans_e,y_trans_e)));
          Trans_rate_total_per=Trans_rate_total_per-Trans_rate_per_old+Trans_rate_matrix_per(x_trans_e,y_trans_e);
          %(2) transmission environment
          Trans_rate_env_old=Trans_rate_matrix_env(x_trans_e,y_trans_e);
          Trans_rate_matrix_env(x_trans_e,y_trans_e)=Statematrix_con(x_trans_e,y_trans_e)*Statematrix_S(x_trans_e,y_trans_e);
          Trans_rate_total_env=Trans_rate_total_env-Trans_rate_env_old+Trans_rate_matrix_env(x_trans_e,y_trans_e);
          %(3) shed
          Shed_rate_old=Shed_rate_matrix(x_trans_e,y_trans_e);
          Shed_rate_matrix(x_trans_e,y_trans_e)=eta*Statematrix_E(x_trans_e,y_trans_e);
          Shed_rate_total=Shed_rate_total-Shed_rate_old+Shed_rate_matrix(x_trans_e,y_trans_e);
          %%%%%%%%%%%%%%%%%%%%%%%%%%%%%%%%%%%%%%%%%%%%%%%%%%%%%%%%%%%%%%%%%%%%%%%

          % save
          Record_E2P = [Record_E2P, t_temp];
      elseif State_temp==3 %viral shedding 
          [x_shed,y_shed]=coordinate_finder(Shed_rate_matrix,Shed_rate_total);
          %%%%%%%%%%%%%%%%%%%%%%%%%%%%%%%%%%%%%%%%%%%%%%%%%%%%%%%%%%%%%%%%%%%
          %update states
          Statematrix_E(x_shed,y_shed)=Statematrix_E(x_shed,y_shed)-1;
          Statematrix_P(x_shed,y_shed)=Statematrix_P(x_shed,y_shed)+1;
         
          check_negative_component(Statematrix_E, State_temp)
	  %%%%%%%%%%%%%%%%%%%%%%%%%%%%%%%%%%%%%%%%%%%%%%%%%%%%%%%%%%%%%%%%%%%
          %update rates
          %involved rates:
          %transmission person,
          %shed
          %onset
          %Con increase
         

          %(1) transmission person
          Trans_rate_per_old=Trans_rate_matrix_per(x_shed,y_shed);
          Trans_rate_matrix_per(x_shed,y_shed)=lambda*Statematrix_S(x_shed,y_shed)*(Statematrix_IM(x_shed,y_shed)+Statematrix_IP(x_shed,y_shed)+beta*(Statematrix_P(x_shed,y_shed)+Statematrix_A(x_shed,y_shed)));
          Trans_rate_total_per=Trans_rate_total_per-Trans_rate_per_old+Trans_rate_matrix_per(x_shed,y_shed);
          %(3) shed
          Shed_rate_old=Shed_rate_matrix(x_shed,y_shed);
          Shed_rate_matrix(x_shed,y_shed)=eta*Statematrix_E(x_shed,y_shed);
          Shed_rate_total=Shed_rate_total-Shed_rate_old+Shed_rate_matrix(x_shed,y_shed);
          %(3) onset
          Onset_rate_old=Onset_rate_matrix(x_shed,y_shed);
          Onset_rate_matrix(x_shed,y_shed)=etaprime*Statematrix_P(x_shed,y_shed);
          Onset_rate_total=Onset_rate_total-Onset_rate_old+Onset_rate_matrix(x_shed,y_shed);
          %(4) Con increase
          Con_incr_old=Con_incr_matrix(x_shed,y_shed);
          Con_incr_matrix(x_shed,y_shed)=Statematrix_IM(x_shed,y_shed)+Statematrix_IP(x_shed,y_shed)+Statematrix_P(x_shed,y_shed)+Statematrix_A(x_shed,y_shed);
          Con_incr_total=Con_incr_total-Con_incr_old+ Con_incr_matrix(x_shed,y_shed);
          %(5) info increase
          Info_incr_old=Info_incr_matrix(x_shed,y_shed);
          Info_incr_matrix(x_shed,y_shed)=Statematrix_IM(x_shed,y_shed)+Statematrix_IP(x_shed,y_shed)+Statematrix_P(x_shed,y_shed)+Statematrix_A(x_shed,y_shed);
          Info_incr_total=Info_incr_total-Info_incr_old+Info_incr_matrix(x_shed,y_shed);
      elseif State_temp==4 %symptom onset
          [x_onset,y_onset]=coordinate_finder(Onset_rate_matrix,Onset_rate_total);
          %%%%%%%%%%%%%%%%%%%%%%%%%%%%%%%%%%%%%%%%%%%%%%%%%%%%%%%%%%%%%%%%%%%
          %update states
          Statematrix_P(x_onset,y_onset)=Statematrix_P(x_onset,y_onset)-1;
          if rand>rho %asymptomatic
              Statematrix_A(x_onset,y_onset)=Statematrix_A(x_onset,y_onset)+1;
          else %symptomatic
              if rand<p_h
                    Statematrix_IP(x_onset,y_onset)=Statematrix_IP(x_onset,y_onset)+1;
              else
                    Statematrix_IM(x_onset,y_onset)=Statematrix_IM(x_onset,y_onset)+1;
              end
          end
          check_negative_component(Statematrix_P, State_temp)
	  %%%%%%%%%%%%%%%%%%%%%%%%%%%%%%%%%%%%%%%%%%%%%%%%%%%%%%%%%%%%%%%%%%%
          %update rates
          %involved rates:
          %transmission person,
          %onset
          %removal A
          %removal IM
          %removal IP
          %Con increase
          %Info increase
          %Attractiveness increase

          %(1) transmission person
          Trans_rate_per_old=Trans_rate_matrix_per(x_onset,y_onset);
          Trans_rate_matrix_per(x_onset,y_onset)=lambda*Statematrix_S(x_onset,y_onset)*(Statematrix_IM(x_onset,y_onset)+Statematrix_IP(x_onset,y_onset)+beta*(Statematrix_P(x_onset,y_onset)+Statematrix_A(x_onset,y_onset)));
          Trans_rate_total_per=Trans_rate_total_per-Trans_rate_per_old+Trans_rate_matrix_per(x_onset,y_onset);
          %(2) onset
          Onset_rate_old=Onset_rate_matrix(x_onset,y_onset);
          Onset_rate_matrix(x_onset,y_onset)=etaprime*Statematrix_P(x_onset,y_onset);
          Onset_rate_total=Onset_rate_total-Onset_rate_old+Onset_rate_matrix(x_onset,y_onset);
          %(3) Removal A
          Removal_A_rate_old=Removal_A_rate_matrix(x_onset,y_onset);
          Removal_A_rate_matrix(x_onset,y_onset)=delta_A*Statematrix_A(x_onset,y_onset);
          Removal_A_rate_total=Removal_A_rate_total-Removal_A_rate_old+Removal_A_rate_matrix(x_onset,y_onset);
          %(4) Removal IM
          Removal_IM_rate_old=Removal_IM_rate_matrix(x_onset,y_onset);
          Removal_IM_rate_matrix(x_onset,y_onset)=delta_IM*Statematrix_IM(x_onset,y_onset);
          Removal_IM_rate_total=Removal_IM_rate_total-Removal_IM_rate_old+Removal_IM_rate_matrix(x_onset,y_onset);
          %(5) Removal IP
          Removal_IP_rate_old=Removal_IP_rate_matrix(x_onset,y_onset);
          Removal_IP_rate_matrix(x_onset,y_onset)=delta_IP*Statematrix_IP(x_onset,y_onset);
          Removal_IP_rate_total=Removal_IP_rate_total-Removal_IP_rate_old+Removal_IP_rate_matrix(x_onset,y_onset);
          %(5) Con increase
          Con_incr_old=Con_incr_matrix(x_onset,y_onset);
          Con_incr_matrix(x_onset,y_onset)=Statematrix_IM(x_onset,y_onset)+Statematrix_IP(x_onset,y_onset)+Statematrix_P(x_onset,y_onset)+Statematrix_A(x_onset,y_onset);
          Con_incr_total=Con_incr_total-Con_incr_old+ Con_incr_matrix(x_onset,y_onset);
          %(6) Info Increase
          Info_incr_old=Info_incr_matrix(x_onset,y_onset);
          Info_incr_matrix(x_onset,y_onset)=Statematrix_IM(x_onset,y_onset)+Statematrix_IP(x_onset,y_onset)++Statematrix_P(x_onset,y_onset)++Statematrix_A(x_onset,y_onset);
          Info_incr_total=Info_incr_total-Info_incr_old+Info_incr_matrix(x_onset,y_onset);
          %(7) Attractiveness Increase
          A_incr_old=A_incr_matrix(x_onset,y_onset);
          A_incr_matrix(x_onset,y_onset)=Statematrix_S(x_onset,y_onset)+Statematrix_E(x_onset,y_onset)+Statematrix_P(x_onset,y_onset)+Statematrix_A(x_onset,y_onset)+Statematrix_R(x_onset,y_onset);
          A_incr_total=A_incr_total-A_incr_old+A_incr_matrix(x_onset,y_onset);

          %%%%%%%%%%%%%%%%%%%%%%%%%%%%%%%%%%%%%%%%%%%%%%%%%%%%%%%%%%%%%%%%%%%%%%%
      elseif State_temp==5 %Removal A
          [x_removal_A,y_removal_A]=coordinate_finder(Removal_A_rate_matrix,Removal_A_rate_total);
          %%%%%%%%%%%%%%%%%%%%%%%%%%%%%%%%%%%%%%%%%%%%%%%%%%%%%%%%%%%%%%%%%%%
          %update states
          Statematrix_A(x_removal_A,y_removal_A)=Statematrix_A(x_removal_A,y_removal_A)-1;
          Statematrix_R(x_removal_A,y_removal_A)=Statematrix_R(x_removal_A,y_removal_A)+1;
          check_negative_component(Statematrix_A, State_temp)
	  % since now Statematrix_pop count R also, so we do not need to
          % change it!!
          %%%%%%%%%%%%%%%%%%%%%%%%%%%%%%%%%%%%%%%%%%%%%%%%%%%%%%%%%%%%%%%%%%%
          %update rates
          %involved rates:
          %transmission person,
          %removal A
          %Con increase
          %Loss of immunity

          %(1) transmission person
          Trans_rate_per_old=Trans_rate_matrix_per(x_removal_A,y_removal_A);
          Trans_rate_matrix_per(x_removal_A,y_removal_A)=lambda*Statematrix_S(x_removal_A,y_removal_A)*(Statematrix_IM(x_removal_A,y_removal_A)+Statematrix_IP(x_removal_A,y_removal_A)+beta*(Statematrix_P(x_removal_A,y_removal_A)+Statematrix_A(x_removal_A,y_removal_A)));
          Trans_rate_total_per=Trans_rate_total_per-Trans_rate_per_old+Trans_rate_matrix_per(x_removal_A,y_removal_A);

          %(2) Removal A
          Removal_A_rate_old=Removal_A_rate_matrix(x_removal_A,y_removal_A);
          Removal_A_rate_matrix(x_removal_A,y_removal_A)=delta_A*Statematrix_A(x_removal_A,y_removal_A);
          Removal_A_rate_total=Removal_A_rate_total-Removal_A_rate_old+Removal_A_rate_matrix(x_removal_A,y_removal_A);


          %(3) Con increase
          Con_incr_old=Con_incr_matrix(x_removal_A,y_removal_A);
          Con_incr_matrix(x_removal_A,y_removal_A)=Statematrix_IM(x_removal_A,y_removal_A)+Statematrix_IP(x_removal_A,y_removal_A)+Statematrix_P(x_removal_A,y_removal_A)+Statematrix_A(x_removal_A,y_removal_A);
          Con_incr_total=Con_incr_total-Con_incr_old+ Con_incr_matrix(x_removal_A,y_removal_A);

          %(4) Loss of immunity
          Loss_old=Loss_rate_matrix(x_removal_A,y_removal_A);
          Loss_rate_matrix(x_removal_A,y_removal_A)=r_loss*Statematrix_R(x_removal_A,y_removal_A);
          Loss_rate_total=Loss_rate_total-Loss_old+Loss_rate_matrix(x_removal_A,y_removal_A);

           %(5) Info Increase
          Info_incr_old=Info_incr_matrix(x_removal_A,y_removal_A);
          Info_incr_matrix(x_removal_A,y_removal_A)=Statematrix_IM(x_removal_A,y_removal_A)+Statematrix_IP(x_removal_A,y_removal_A)+Statematrix_P(x_removal_A,y_removal_A)+Statematrix_A(x_removal_A,y_removal_A);
          Info_incr_total=Info_incr_total-Info_incr_old+Info_incr_matrix(x_removal_A,y_removal_A);
          %%%%%%%%%%%%%%%%%%%%%%%%%%%%%%%%%%%%%%%%%%%%%%%%%%%%%%%%%%%%%%%%%%%%%%%

          % save
          Record_Removal_A = [Record_Removal_A, t_temp];

      elseif State_temp==6 %Removal IM
          [x_removal_IM,y_removal_IM]=coordinate_finder(Removal_IM_rate_matrix,Removal_IM_rate_total);
          %%%%%%%%%%%%%%%%%%%%%%%%%%%%%%%%%%%%%%%%%%%%%%%%%%%%%%%%%%%%%%%%%%%
          %update states
          Statematrix_IM(x_removal_IM,y_removal_IM)=Statematrix_IM(x_removal_IM,y_removal_IM)-1;
          %recover naturally
          Statematrix_R(x_removal_IM,y_removal_IM) = Statematrix_R(x_removal_IM,y_removal_IM)+1;
          
	      check_negative_component(Statematrix_IM, State_temp)
          %%%%%%%%%%%%%%%%%%%%%%%%%%%%%%%%%%%%%%%%%%%%%%%%%%%%%%%%%%%%%%%%%%%
          %update rates
          %involved rates:
          %transmission person,
          %removal IM
          %move
          %Con increase
          %Info increase
          %Attractiveness Increase
          %Loss of immunity

          %(1) transmission person
          Trans_rate_per_old=Trans_rate_matrix_per(x_removal_IM,y_removal_IM);
          Trans_rate_matrix_per(x_removal_IM,y_removal_IM)=lambda*Statematrix_S(x_removal_IM,y_removal_IM)*(Statematrix_IM(x_removal_IM,y_removal_IM)+Statematrix_IP(x_removal_IM,y_removal_IM)+beta*(Statematrix_P(x_removal_IM,y_removal_IM)+Statematrix_A(x_removal_IM,y_removal_IM)));
          Trans_rate_total_per=Trans_rate_total_per-Trans_rate_per_old+Trans_rate_matrix_per(x_removal_IM,y_removal_IM);

          %(2) Removal IM
          removal_IM_rate_old=Removal_IM_rate_matrix(x_removal_IM,y_removal_IM);
          Removal_IM_rate_matrix(x_removal_IM,y_removal_IM)=delta_IM*Statematrix_IM(x_removal_IM,y_removal_IM);
          Removal_IM_rate_total=Removal_IM_rate_total-removal_IM_rate_old+Removal_IM_rate_matrix(x_removal_IM,y_removal_IM);

          %(3) Move
          Move_rate_old=Move_rate_matrix(x_removal_IM,y_removal_IM);
          Move_rate_matrix(x_removal_IM,y_removal_IM)=(Statematrix_S(x_removal_IM,y_removal_IM)+Statematrix_IM(x_removal_IM,y_removal_IM)+Statematrix_IP(x_removal_IM,y_removal_IM)+Statematrix_E(x_removal_IM,y_removal_IM)+Statematrix_P(x_removal_IM,y_removal_IM)+Statematrix_A(x_removal_IM,y_removal_IM)+Statematrix_R(x_removal_IM,y_removal_IM))*N^2*r_move;
          Move_rate_matrix(x_removal_IM,y_removal_IM)=Move_rate_matrix(x_removal_IM,y_removal_IM)*(1 - Statematrix_info(x_removal_IM,y_removal_IM));
          Move_rate_total=Move_rate_total-Move_rate_old+Move_rate_matrix(x_removal_IM,y_removal_IM);

          %(4) Con increase
          Con_incr_old=Con_incr_matrix(x_removal_IM,y_removal_IM);
          Con_incr_matrix(x_removal_IM,y_removal_IM)=Statematrix_IM(x_removal_IM,y_removal_IM)+Statematrix_IP(x_removal_IM,y_removal_IM)+Statematrix_P(x_removal_IM,y_removal_IM)+Statematrix_A(x_removal_IM,y_removal_IM);
          Con_incr_total=Con_incr_total-Con_incr_old+ Con_incr_matrix(x_removal_IM,y_removal_IM);

          %(5) Info Increase
          Info_incr_old=Info_incr_matrix(x_removal_IM,y_removal_IM);
          Info_incr_matrix(x_removal_IM,y_removal_IM)=Statematrix_IM(x_removal_IM,y_removal_IM)+Statematrix_IP(x_removal_IM,y_removal_IM)+Statematrix_P(x_removal_IM,y_removal_IM)+Statematrix_A(x_removal_IM,y_removal_IM);
          Info_incr_total=Info_incr_total-Info_incr_old+Info_incr_matrix(x_removal_IM,y_removal_IM);

          %(6) Attractiveness Increase
          A_incr_old=A_incr_matrix(x_removal_IM,y_removal_IM);
          A_incr_matrix(x_removal_IM,y_removal_IM)=Statematrix_S(x_removal_IM,y_removal_IM)+Statematrix_E(x_removal_IM,y_removal_IM)+Statematrix_P(x_removal_IM,y_removal_IM)+Statematrix_A(x_removal_IM,y_removal_IM)+Statematrix_R(x_removal_IM,y_removal_IM);
          A_incr_total=A_incr_total-A_incr_old+ A_incr_matrix(x_removal_IM,y_removal_IM);

       
          %(7) Loss of immunity
          Loss_old=Loss_rate_matrix(x_removal_IM,y_removal_IM);
          Loss_rate_matrix(x_removal_IM,y_removal_IM)=r_loss*Statematrix_R(x_removal_IM,y_removal_IM);
          Loss_rate_total=Loss_rate_total-Loss_old+Loss_rate_matrix(x_removal_IM,y_removal_IM);

          %%%%%%%%%%%%%%%%%%%%%%%%%%%%%%%%%%%%%%%%%%%%%%%%%%%%%%%%%%%%%%%%%%%%%%%
      elseif State_temp==7 %Removal IP
          [x_removal_IP,y_removal_IP]=coordinate_finder(Removal_IP_rate_matrix,Removal_IP_rate_total);
          %%%%%%%%%%%%%%%%%%%%%%%%%%%%%%%%%%%%%%%%%%%%%%%%%%%%%%%%%%%%%%%%%%%
          %update states
          %hospitalization
          Statematrix_IP(x_removal_IP,y_removal_IP)=Statematrix_IP(x_removal_IP,y_removal_IP)-1;
          
          Statematrix_info(x_removal_IP,y_removal_IP) = Statematrix_info(x_removal_IP,y_removal_IP)*(1-delta_info_p)+delta_info_p;
          Statematrix_H(x_removal_IP,y_removal_IP)    = Statematrix_H(x_removal_IP,y_removal_IP)+1;
          Statematrix_pop(x_removal_IP,y_removal_IP)  = Statematrix_pop(x_removal_IP,y_removal_IP)-1;
          Max_pop_record=max(max(Statematrix_pop));

          Record_hosp = [Record_hosp, t_temp];

          check_negative_component(Statematrix_IP, State_temp)
          %%%%%%%%%%%%%%%%%%%%%%%%%%%%%%%%%%%%%%%%%%%%%%%%%%%%%%%%%%%%%%%%%%%
          %update rates
          %involved rates:
          %transmission person,
          %removal IP
          %move
          %Con increase
          %Info increase
          %Attractiveness Increase
          %Release
          %Loss of immunity

          %(1) transmission person
          Trans_rate_per_old=Trans_rate_matrix_per(x_removal_IP,y_removal_IP);
          Trans_rate_matrix_per(x_removal_IP,y_removal_IP)=lambda*Statematrix_S(x_removal_IP,y_removal_IP)*(Statematrix_IM(x_removal_IP,y_removal_IP)+Statematrix_IP(x_removal_IP,y_removal_IP)+beta*(Statematrix_P(x_removal_IP,y_removal_IP)+Statematrix_A(x_removal_IP,y_removal_IP)));
          Trans_rate_total_per=Trans_rate_total_per-Trans_rate_per_old+Trans_rate_matrix_per(x_removal_IP,y_removal_IP);

          %(2) Removal IP
          removal_IP_rate_old=Removal_IP_rate_matrix(x_removal_IP,y_removal_IP);
          Removal_IP_rate_matrix(x_removal_IP,y_removal_IP)=delta_IP*Statematrix_IP(x_removal_IP,y_removal_IP);
          Removal_IP_rate_total=Removal_IP_rate_total-removal_IP_rate_old+Removal_IP_rate_matrix(x_removal_IP,y_removal_IP);

          %(3) Move
          Move_rate_old=Move_rate_matrix(x_removal_IP,y_removal_IP);
          Move_rate_matrix(x_removal_IP,y_removal_IP)=(Statematrix_S(x_removal_IP,y_removal_IP)+Statematrix_IM(x_removal_IP,y_removal_IP)+Statematrix_IP(x_removal_IP,y_removal_IP)+Statematrix_E(x_removal_IP,y_removal_IP)+Statematrix_P(x_removal_IP,y_removal_IP)+Statematrix_A(x_removal_IP,y_removal_IP)+Statematrix_R(x_removal_IP,y_removal_IP))*N^2*r_move;
          Move_rate_matrix(x_removal_IP,y_removal_IP)=Move_rate_matrix(x_removal_IP,y_removal_IP)*(1 - Statematrix_info(x_removal_IP,y_removal_IP));
          Move_rate_total=Move_rate_total-Move_rate_old+Move_rate_matrix(x_removal_IP,y_removal_IP);

          %(4) Con increase
          Con_incr_old=Con_incr_matrix(x_removal_IP,y_removal_IP);
          Con_incr_matrix(x_removal_IP,y_removal_IP)=Statematrix_IM(x_removal_IP,y_removal_IP)+Statematrix_IP(x_removal_IP,y_removal_IP)+Statematrix_P(x_removal_IP,y_removal_IP)+Statematrix_A(x_removal_IP,y_removal_IP);
          Con_incr_total=Con_incr_total-Con_incr_old+ Con_incr_matrix(x_removal_IP,y_removal_IP);

          %(5) Info Increase
          Info_incr_old=Info_incr_matrix(x_removal_IP,y_removal_IP);
          Info_incr_matrix(x_removal_IP,y_removal_IP)=Statematrix_IM(x_removal_IP,y_removal_IP)+Statematrix_IP(x_removal_IP,y_removal_IP)+Statematrix_P(x_removal_IP,y_removal_IP)+Statematrix_A(x_removal_IP,y_removal_IP);
          Info_incr_total=Info_incr_total-Info_incr_old+Info_incr_matrix(x_removal_IP,y_removal_IP);

          %(6) Attractiveness Increase
          A_incr_old=A_incr_matrix(x_removal_IP,y_removal_IP);
          A_incr_matrix(x_removal_IP,y_removal_IP)=Statematrix_S(x_removal_IP,y_removal_IP)+Statematrix_E(x_removal_IP,y_removal_IP)+Statematrix_P(x_removal_IP,y_removal_IP)+Statematrix_A(x_removal_IP,y_removal_IP)+Statematrix_R(x_removal_IP,y_removal_IP);
          A_incr_total=A_incr_total-A_incr_old+ A_incr_matrix(x_removal_IP,y_removal_IP);

          %(7)Release
          Release_old=Release_rate_matrix(x_removal_IP,y_removal_IP);
          Release_rate_matrix(x_removal_IP,y_removal_IP)=r_release*Statematrix_H(x_removal_IP,y_removal_IP);
          Release_rate_total=Release_rate_total-Release_old+Release_rate_matrix(x_removal_IP,y_removal_IP);

          %(8) Loss of immunity
          Loss_old=Loss_rate_matrix(x_removal_IP,y_removal_IP);
          Loss_rate_matrix(x_removal_IP,y_removal_IP)=r_loss*Statematrix_R(x_removal_IP,y_removal_IP);
          Loss_rate_total=Loss_rate_total-Loss_old+Loss_rate_matrix(x_removal_IP,y_removal_IP);

          %%%%%%%%%%%%%%%%%%%%%%%%%%%%%%%%%%%%%%%%%%%%%%%%%%%%%%%%%%%%%%%%%%%%%%%

      elseif State_temp==8 %move
          %decide the source site of moving with a fast algorithm
          while 1
              x_move_s_temp=fix(rand*N)+1;
              y_move_s_temp=fix(rand*N)+1;
              if rand<Statematrix_pop(x_move_s_temp,y_move_s_temp)/Max_pop_record
                  break;
              end
          end
          x_move_s=x_move_s_temp;
          y_move_s=y_move_s_temp;
          %%%%%%%%%%%%%%%%%%%%%%%%%%%%%%%%%%%%%%%%%%%%%%%%%%%%%%%%%%%%%%%%%%%
          %decide moving destination
          neighbor_vector=neighbors_finder(x_move_s,y_move_s,N);
%           aversion_vec=zeros(1,4); %aversion=1-info!!!
%           for i_info_temp=1:4
%               aversion_vec(i_info_temp)=1-Statematrix_info(neighbor_vector(i_info_temp,1),neighbor_vector(i_info_temp,2));
%           end
          attractiveness_vec=zeros(1,4);
          for i_A_temp=1:4
              attractiveness_vec(i_A_temp)=Statematrix_Attr(neighbor_vector(i_A_temp,1),neighbor_vector(i_A_temp,2));
          end
         %% replace
%          aversion_vec=aversion_vec.*attractiveness_vec;
%%
          aversion_vec = attractiveness_vec;

          info_rand=rand*sum(aversion_vec);
          dest_id=1;
          while 1
              if aversion_vec(dest_id)>info_rand
                  break;
              end
              info_rand=info_rand-aversion_vec(dest_id);
              dest_id=dest_id+1;
          end
          x_move_d=neighbor_vector(dest_id,1);
          y_move_d=neighbor_vector(dest_id,2);
          %%%%%%%%%%%%%%%%%%%%%%%%%%%%%%%%%%%%%%%%%%%%%%%%%%%%%%%%%%%%%%%%%%%
          %decide which compartment to move
          pop_vec_s=[Statematrix_S(x_move_s,y_move_s) Statematrix_E(x_move_s,y_move_s) Statematrix_P(x_move_s,y_move_s) Statematrix_A(x_move_s,y_move_s) Statematrix_IM(x_move_s,y_move_s) Statematrix_IP(x_move_s,y_move_s) Statematrix_R(x_move_s,y_move_s)];
          comp_rand=rand*Statematrix_pop(x_move_s,y_move_s);
          comp_id=1;

          while 1
              if pop_vec_s(comp_id)>comp_rand
                  break;
              end
              comp_rand=comp_rand-pop_vec_s(comp_id);
              comp_id=comp_id+1;
          end

          %=1 if S move
          %=2 if E move
          %=3 if P move
          %=4 if A move
          %=5 if IM move
          %=6 if IP move
          %=7 if R move

          %%%%%%%%%%%%%%%%%%%%%%%%%%%%%%%%%%%%%%%%%%%%%%%%%%%%%%%%%%%%%%%%%%%
          %update states
          if comp_id==1 %S move
              Statematrix_S(x_move_s,y_move_s)=Statematrix_S(x_move_s,y_move_s)-1;
              Statematrix_S(x_move_d,y_move_d)=Statematrix_S(x_move_d,y_move_d)+1;
              Statematrix_pop(x_move_s,y_move_s)=Statematrix_pop(x_move_s,y_move_s)-1;
              Statematrix_pop(x_move_d,y_move_d)=Statematrix_pop(x_move_d,y_move_d)+1;
              Max_pop_record=max(Max_pop_record,Statematrix_pop(x_move_d,y_move_d));
          elseif comp_id==2 %E move
              Statematrix_E(x_move_s,y_move_s)=Statematrix_E(x_move_s,y_move_s)-1;
              Statematrix_E(x_move_d,y_move_d)=Statematrix_E(x_move_d,y_move_d)+1;
              Statematrix_pop(x_move_s,y_move_s)=Statematrix_pop(x_move_s,y_move_s)-1;
              Statematrix_pop(x_move_d,y_move_d)=Statematrix_pop(x_move_d,y_move_d)+1;
              Max_pop_record=max(Max_pop_record,Statematrix_pop(x_move_d,y_move_d));
          elseif comp_id==3 %P move
              Statematrix_P(x_move_s,y_move_s)=Statematrix_P(x_move_s,y_move_s)-1;
              Statematrix_P(x_move_d,y_move_d)=Statematrix_P(x_move_d,y_move_d)+1;
              Statematrix_pop(x_move_s,y_move_s)=Statematrix_pop(x_move_s,y_move_s)-1;
              Statematrix_pop(x_move_d,y_move_d)=Statematrix_pop(x_move_d,y_move_d)+1;
              Max_pop_record=max(Max_pop_record,Statematrix_pop(x_move_d,y_move_d));
          elseif comp_id==4 %A move
              Statematrix_A(x_move_s,y_move_s)=Statematrix_A(x_move_s,y_move_s)-1;
              Statematrix_A(x_move_d,y_move_d)=Statematrix_A(x_move_d,y_move_d)+1;
              Statematrix_pop(x_move_s,y_move_s)=Statematrix_pop(x_move_s,y_move_s)-1;
              Statematrix_pop(x_move_d,y_move_d)=Statematrix_pop(x_move_d,y_move_d)+1;
              Max_pop_record=max(Max_pop_record,Statematrix_pop(x_move_d,y_move_d));
          elseif comp_id==5 %IM move
              Statematrix_IM(x_move_s,y_move_s)=Statematrix_IM(x_move_s,y_move_s)-1;
              Statematrix_IM(x_move_d,y_move_d)=Statematrix_IM(x_move_d,y_move_d)+1;
              Statematrix_pop(x_move_s,y_move_s)=Statematrix_pop(x_move_s,y_move_s)-1;
              Statematrix_pop(x_move_d,y_move_d)=Statematrix_pop(x_move_d,y_move_d)+1;
              Max_pop_record=max(Max_pop_record,Statematrix_pop(x_move_d,y_move_d));
          elseif comp_id==6 %IM move
              Statematrix_IP(x_move_s,y_move_s)=Statematrix_IP(x_move_s,y_move_s)-1;
              Statematrix_IP(x_move_d,y_move_d)=Statematrix_IP(x_move_d,y_move_d)+1;
              Statematrix_pop(x_move_s,y_move_s)=Statematrix_pop(x_move_s,y_move_s)-1;
              Statematrix_pop(x_move_d,y_move_d)=Statematrix_pop(x_move_d,y_move_d)+1;
              Max_pop_record=max(Max_pop_record,Statematrix_pop(x_move_d,y_move_d));
          else %R move
              Statematrix_R(x_move_s,y_move_s)=Statematrix_R(x_move_s,y_move_s)-1;
              Statematrix_R(x_move_d,y_move_d)=Statematrix_R(x_move_d,y_move_d)+1;
              Statematrix_pop(x_move_s,y_move_s)=Statematrix_pop(x_move_s,y_move_s)-1;
              Statematrix_pop(x_move_d,y_move_d)=Statematrix_pop(x_move_d,y_move_d)+1;
              Max_pop_record=max(Max_pop_record,Statematrix_pop(x_move_d,y_move_d));
          end

	  %% check
	  check_negative_component(Statematrix_S, State_temp)
	  check_negative_component(Statematrix_E, State_temp)
	  check_negative_component(Statematrix_P, State_temp)
	  check_negative_component(Statematrix_A, State_temp)
	  check_negative_component(Statematrix_IM, State_temp)
	  check_negative_component(Statematrix_IP, State_temp)
	  check_negative_component(Statematrix_R, State_temp)

          %%%%%%%%%%%%%%%%%%%%%%%%%%%%%%%%%%%%%%%%%%%%%%%%%%%%%%%%%%%%%%%%%%%
          %update rates
          %For BOTH the source and destination dite, involved rates:
          %transmission person,
          %transmission environment,
          %shedding
          %onset
          %removal A
          %removal IM
          %removal IR
          %move
          %Con increase
          %Info increase
          %Attractiveness increase
          %Loss of immunity
          %------------------------------------------------------------------
          %(1) transmission person
          Trans_rate_per_old=Trans_rate_matrix_per(x_move_s,y_move_s);
          Trans_rate_matrix_per(x_move_s,y_move_s)=lambda*Statematrix_S(x_move_s,y_move_s)*(Statematrix_IM(x_move_s,y_move_s)+Statematrix_IP(x_move_s,y_move_s)+beta*(Statematrix_P(x_move_s,y_move_s)+Statematrix_A(x_move_s,y_move_s)));
          Trans_rate_total_per=Trans_rate_total_per-Trans_rate_per_old+Trans_rate_matrix_per(x_move_s,y_move_s);
          %(2) transmission environment
          Trans_rate_env_old=Trans_rate_matrix_env(x_move_s,y_move_s);
          Trans_rate_matrix_env(x_move_s,y_move_s)=Statematrix_con(x_move_s,y_move_s)*Statematrix_S(x_move_s,y_move_s);
          Trans_rate_total_env=Trans_rate_total_env-Trans_rate_env_old+Trans_rate_matrix_env(x_move_s,y_move_s);
          %(3) shedding
          Shed_rate_old=Shed_rate_matrix(x_move_s,y_move_s);
          Shed_rate_matrix(x_move_s,y_move_s)=eta*Statematrix_E(x_move_s,y_move_s);
          Shed_rate_total=Shed_rate_total-Shed_rate_old+Shed_rate_matrix(x_move_s,y_move_s);
          %(4) onset
          Onset_rate_old=Onset_rate_matrix(x_move_s,y_move_s);
          Onset_rate_matrix(x_move_s,y_move_s)=etaprime*Statematrix_P(x_move_s,y_move_s);
          Onset_rate_total=Onset_rate_total-Onset_rate_old+Onset_rate_matrix(x_move_s,y_move_s);
          %(5) Removal A
          Removal_A_rate_old=Removal_A_rate_matrix(x_move_s,y_move_s);
          Removal_A_rate_matrix(x_move_s,y_move_s)=delta_A*Statematrix_A(x_move_s,y_move_s);
          Removal_A_rate_total=Removal_A_rate_total-Removal_A_rate_old+Removal_A_rate_matrix(x_move_s,y_move_s);
          %(6) Removal IM
          Removal_IM_rate_old=Removal_IM_rate_matrix(x_move_s,y_move_s);
          Removal_IM_rate_matrix(x_move_s,y_move_s)=delta_IM*Statematrix_IM(x_move_s,y_move_s);
          Removal_IM_rate_total=Removal_IM_rate_total-Removal_IM_rate_old+Removal_IM_rate_matrix(x_move_s,y_move_s);
          %(7) Removal IP
          Removal_IP_rate_old=Removal_IP_rate_matrix(x_move_s,y_move_s);
          Removal_IP_rate_matrix(x_move_s,y_move_s)=delta_IP*Statematrix_IP(x_move_s,y_move_s);
          Removal_IP_rate_total=Removal_IP_rate_total-Removal_IP_rate_old+Removal_IP_rate_matrix(x_move_s,y_move_s);
          %(8) Move
          Move_rate_old=Move_rate_matrix(x_move_s,y_move_s);
          Move_rate_matrix(x_move_s,y_move_s)=(Statematrix_S(x_move_s,y_move_s)+Statematrix_IM(x_move_s,y_move_s)+Statematrix_IP(x_move_s,y_move_s)+Statematrix_E(x_move_s,y_move_s)+Statematrix_P(x_move_s,y_move_s)+Statematrix_A(x_move_s,y_move_s)+Statematrix_R(x_move_s,y_move_s))*N^2*r_move;
          Move_rate_matrix(x_move_s,y_move_s) = Move_rate_matrix(x_move_s,y_move_s)*(1 - Statematrix_info(x_move_s,y_move_s));
          Move_rate_total=Move_rate_total-Move_rate_old+Move_rate_matrix(x_move_s,y_move_s);
          %(9) Con increase
          Con_incr_old=Con_incr_matrix(x_move_s,y_move_s);
          Con_incr_matrix(x_move_s,y_move_s)=Statematrix_IM(x_move_s,y_move_s)+Statematrix_IP(x_move_s,y_move_s)+Statematrix_P(x_move_s,y_move_s)+Statematrix_A(x_move_s,y_move_s);
          Con_incr_total=Con_incr_total-Con_incr_old+ Con_incr_matrix(x_move_s,y_move_s);
          %(10) Info Increase
          Info_incr_old=Info_incr_matrix(x_move_s,y_move_s);
          Info_incr_matrix(x_move_s,y_move_s)=Statematrix_IM(x_move_s,y_move_s)+Statematrix_IP(x_move_s,y_move_s)+Statematrix_P(x_move_s,y_move_s)++Statematrix_A(x_move_s,y_move_s);
          Info_incr_total=Info_incr_total-Info_incr_old+Info_incr_matrix(x_move_s,y_move_s);
          %(11) Attractiveness Increase
          A_incr_old=A_incr_matrix(x_move_s,y_move_s);
          A_incr_matrix(x_move_s,y_move_s)=Statematrix_S(x_move_s,y_move_s)+Statematrix_E(x_move_s,y_move_s)+Statematrix_P(x_move_s,y_move_s)+Statematrix_A(x_move_s,y_move_s)+Statematrix_R(x_move_s,y_move_s);
          A_incr_total=A_incr_total-A_incr_old+A_incr_matrix(x_move_s,y_move_s);
          %(12) Loss of immunity
          Loss_old=Loss_rate_matrix(x_move_s,y_move_s);
          Loss_rate_matrix(x_move_s,y_move_s)=r_loss*Statematrix_R(x_move_s,y_move_s);
          Loss_rate_total=Loss_rate_total-Loss_old+Loss_rate_matrix(x_move_s,y_move_s);

          %-------------------update rates for destination-----------------------------------------------
          %(1) transmission person
          Trans_rate_per_old=Trans_rate_matrix_per(x_move_d,y_move_d);
          Trans_rate_matrix_per(x_move_d,y_move_d)=lambda*Statematrix_S(x_move_d,y_move_d)*(Statematrix_IM(x_move_d,y_move_d)+Statematrix_IP(x_move_d,y_move_d)+beta*(Statematrix_P(x_move_d,y_move_d)+Statematrix_A(x_move_d,y_move_d)));
          Trans_rate_total_per=Trans_rate_total_per-Trans_rate_per_old+Trans_rate_matrix_per(x_move_d,y_move_d);
          %(2) transmission environment
          Trans_rate_env_old=Trans_rate_matrix_env(x_move_d,y_move_d);
          Trans_rate_matrix_env(x_move_d,y_move_d)=Statematrix_con(x_move_d,y_move_d)*Statematrix_S(x_move_d,y_move_d);
          Trans_rate_total_env=Trans_rate_total_env-Trans_rate_env_old+Trans_rate_matrix_env(x_move_d,y_move_d);
          %(3) shedding
          Shed_rate_old=Shed_rate_matrix(x_move_d,y_move_d);
          Shed_rate_matrix(x_move_d,y_move_d)=eta*Statematrix_E(x_move_d,y_move_d);
          Shed_rate_total=Shed_rate_total-Shed_rate_old+Shed_rate_matrix(x_move_d,y_move_d);
          %(4) onset
          Onset_rate_old=Onset_rate_matrix(x_move_d,y_move_d);
          Onset_rate_matrix(x_move_d,y_move_d)=etaprime*Statematrix_P(x_move_d,y_move_d);
          Onset_rate_total=Onset_rate_total-Onset_rate_old+Onset_rate_matrix(x_move_d,y_move_d);
          %(5) Removal A
          Removal_A_rate_old=Removal_A_rate_matrix(x_move_d,y_move_d);
          Removal_A_rate_matrix(x_move_d,y_move_d)=delta_A*Statematrix_A(x_move_d,y_move_d);
          Removal_A_rate_total=Removal_A_rate_total-Removal_A_rate_old+Removal_A_rate_matrix(x_move_d,y_move_d);
          %(6) Removal IM
          Removal_IM_rate_old=Removal_IM_rate_matrix(x_move_d,y_move_d);
          Removal_IM_rate_matrix(x_move_d,y_move_d)=delta_IM*Statematrix_IM(x_move_d,y_move_d);
          Removal_IM_rate_total=Removal_IM_rate_total-Removal_IM_rate_old+Removal_IM_rate_matrix(x_move_d,y_move_d);
          %(7) Removal IP
          Removal_IP_rate_old=Removal_IP_rate_matrix(x_move_d,y_move_d);
          Removal_IP_rate_matrix(x_move_d,y_move_d)=delta_IP*Statematrix_IP(x_move_d,y_move_d);
          Removal_IP_rate_total=Removal_IP_rate_total-Removal_IP_rate_old+Removal_IP_rate_matrix(x_move_d,y_move_d);
          %(8) Move
          Move_rate_old=Move_rate_matrix(x_move_d,y_move_d);
          Move_rate_matrix(x_move_d,y_move_d)=(Statematrix_S(x_move_d,y_move_d)+Statematrix_IM(x_move_d,y_move_d)+Statematrix_IP(x_move_d,y_move_d)+Statematrix_E(x_move_d,y_move_d)+Statematrix_P(x_move_d,y_move_d)+Statematrix_A(x_move_d,y_move_d)+Statematrix_R(x_move_d,y_move_d))*N^2*r_move;
          Move_rate_matrix(x_move_d,y_move_d) = Move_rate_matrix(x_move_d,y_move_d)*(1 - Statematrix_info(x_move_d,y_move_d));
          Move_rate_total=Move_rate_total-Move_rate_old+Move_rate_matrix(x_move_d,y_move_d);
          %(9) Con increase
          Con_incr_old=Con_incr_matrix(x_move_d,y_move_d);
          Con_incr_matrix(x_move_d,y_move_d)=Statematrix_IM(x_move_d,y_move_d)+Statematrix_IP(x_move_d,y_move_d)+Statematrix_P(x_move_d,y_move_d)+Statematrix_A(x_move_d,y_move_d);
          Con_incr_total=Con_incr_total-Con_incr_old+ Con_incr_matrix(x_move_d,y_move_d);
          %(10) Info Increase
          Info_incr_old=Info_incr_matrix(x_move_d,y_move_d);
          Info_incr_matrix(x_move_d,y_move_d)=Statematrix_IM(x_move_d,y_move_d)+Statematrix_IP(x_move_d,y_move_d)+Statematrix_P(x_move_d,y_move_d)+Statematrix_A(x_move_d,y_move_d);;
          Info_incr_total=Info_incr_total-Info_incr_old+Info_incr_matrix(x_move_d,y_move_d);
          %(11) Attractiveness Increase
          A_incr_old=A_incr_matrix(x_move_d,y_move_d);
          A_incr_matrix(x_move_d,y_move_d)=Statematrix_S(x_move_d,y_move_d)+Statematrix_E(x_move_d,y_move_d)+Statematrix_P(x_move_d,y_move_d)+Statematrix_A(x_move_d,y_move_d)+Statematrix_R(x_move_d,y_move_d);
          A_incr_total=A_incr_total-A_incr_old+A_incr_matrix(x_move_d,y_move_d);
          %(12) Loss of immunity
          Loss_old=Loss_rate_matrix(x_move_d,y_move_d);
          Loss_rate_matrix(x_move_d,y_move_d)=r_loss*Statematrix_R(x_move_d,y_move_d);
          Loss_rate_total=Loss_rate_total-Loss_old+Loss_rate_matrix(x_move_d,y_move_d);
          %%%%%%%%%%%%%%%%%%%%%%%%%%%%%%%%%%%%%%%%%%%%%%%%%%%%%%%%%%%%%%%%%%%%%%%
      elseif State_temp==9 %Release
          [x_release,y_release]=coordinate_finder(Release_rate_matrix,Release_rate_total);
          Statematrix_H(x_release,y_release)=Statematrix_H(x_release,y_release)-1;
          Statematrix_R(x_release,y_release)=Statematrix_R(x_release,y_release)+1;
          Statematrix_pop(x_release,y_release)=Statematrix_pop(x_release,y_release)+1;
          Max_pop_record=max(Max_pop_record,Statematrix_pop(x_release,y_release));
          
	  check_negative_component(Statematrix_H, State_temp)
	  %%%%%%%%%%%%%%%%%%%%%%%%%%%%%%%%%%%%%%%%%%%%%%%%%%%%%%%%%%%%%%%%%%%
          %update rates
          %involved rates:
          %Release
          %Loss of Immunity
          %Move
          %Increase of Attractiveness

          %(1)Release
          Release_old=Release_rate_matrix(x_release,y_release);
          Release_rate_matrix(x_release,y_release)=r_release*Statematrix_H(x_release,y_release);
          Release_rate_total=Release_rate_total-Release_old+Release_rate_matrix(x_release,y_release);
           
          %(2) Loss of immunity
          Loss_old=Loss_rate_matrix(x_release,y_release);
          Loss_rate_matrix(x_release,y_release)=r_loss*Statematrix_R(x_release,y_release);
          Loss_rate_total=Loss_rate_total-Loss_old+Loss_rate_matrix(x_release,y_release);

          %(3) Move
          Move_rate_old=Move_rate_matrix(x_release,y_release);
          Move_rate_matrix(x_release,y_release)=(Statematrix_S(x_release,y_release)+Statematrix_IM(x_release,y_release)+Statematrix_IP(x_release,y_release)+Statematrix_E(x_release,y_release)+Statematrix_P(x_release,y_release)+Statematrix_A(x_release,y_release)+Statematrix_R(x_release,y_release))*N^2*r_move;
          Move_rate_matrix(x_release,y_release) = Move_rate_matrix(x_release,y_release)*(1 - Statematrix_info(x_release,y_release));
          Move_rate_total=Move_rate_total-Move_rate_old+Move_rate_matrix(x_release,y_release);

          %(9) Attractiveness Increase
          A_incr_old=A_incr_matrix(x_release,y_release);
          A_incr_matrix(x_release,y_release)=Statematrix_S(x_release,y_release)+Statematrix_E(x_release,y_release)+Statematrix_P(x_release,y_release)+Statematrix_A(x_release,y_release)+Statematrix_R(x_release,y_release);
          A_incr_total=A_incr_total-A_incr_old+A_incr_matrix(x_release,y_release);


      elseif State_temp==10 %Loss of immunity
          [x_loss,y_loss]=coordinate_finder(Loss_rate_matrix,Loss_rate_total);
          Statematrix_R(x_loss,y_loss)=Statematrix_R(x_loss,y_loss)-1;
          Statematrix_S(x_loss,y_loss)=Statematrix_S(x_loss,y_loss)+1;
          
	  check_negative_component(Statematrix_R, State_temp)
	  %pop does not change!
          %%%%%%%%%%%%%%%%%%%%%%%%%%%%%%%%%%%%%%%%%%%%%%%%%%%%%%%%%%%%%%%%%%%
          %update rates
          %involved rates:
          %transmission person,
          %transmission environment,
          %Loss of immunity
          %(1) transmission person
          Trans_rate_per_old=Trans_rate_matrix_per(x_loss,y_loss);
          Trans_rate_matrix_per(x_loss,y_loss)=lambda*Statematrix_S(x_loss,y_loss)*(Statematrix_IM(x_loss,y_loss)+Statematrix_IP(x_loss,y_loss)+beta*(Statematrix_P(x_loss,y_loss)+Statematrix_A(x_loss,y_loss)));
          Trans_rate_total_per=Trans_rate_total_per-Trans_rate_per_old+Trans_rate_matrix_per(x_loss,y_loss);
          %(2) transmission environment
          Trans_rate_env_old=Trans_rate_matrix_env(x_loss,y_loss);
          Trans_rate_matrix_env(x_loss,y_loss)=Statematrix_con(x_loss,y_loss)*Statematrix_S(x_loss,y_loss);
          Trans_rate_total_env=Trans_rate_total_env-Trans_rate_env_old+Trans_rate_matrix_env(x_loss,y_loss);
          %(3) Loss of immunity
          Loss_old=Loss_rate_matrix(x_loss,y_loss);
          Loss_rate_matrix(x_loss,y_loss)=r_loss*Statematrix_R(x_loss,y_loss);
          Loss_rate_total=Loss_rate_total-Loss_old+Loss_rate_matrix(x_loss,y_loss);
          %%%%%%%%%%%%%%%%%%%%%%%%%%%%%%%%%%%%%%%%%%%%%%%%%%%%%%%%%%%%%%%%%%%%%%%
      elseif State_temp==11 %increase of Con
          [x_con_p,y_con_p]=coordinate_finder(Con_incr_matrix,Con_incr_total);
          %%%%%%%%%%%%%%%%%%%%%%%%%%%%%%%%%%%%%%%%%%%%%%%%%%%%%%%%%%%%%%%%%%%
          %update states
          Statematrix_con(x_con_p,y_con_p)=Statematrix_con(x_con_p,y_con_p)+delta_con_p/N^xi;
          %%%%%%%%%%%%%%%%%%%%%%%%%%%%%%%%%%%%%%%%%%%%%%%%%%%%%%%%%%%%%%%%%%%
          %update states
          %involved rates:
          %transmission environment,
          %(1) transmission environment
          Trans_rate_env_old=Trans_rate_matrix_env(x_con_p,y_con_p);
          Trans_rate_matrix_env(x_con_p,y_con_p)=Statematrix_con(x_con_p,y_con_p)*Statematrix_S(x_con_p,y_con_p);
          Trans_rate_total_env=Trans_rate_total_env-Trans_rate_env_old+Trans_rate_matrix_env(x_con_p,y_con_p);
          %%%%%%%%%%%%%%%%%%%%%%%%%%%%%%%%%%%%%%%%%%%%%%%%%%%%%%%%%%%%%%%%%%%%%%%
      elseif State_temp==12 %decrease of Con
          x_con_m=fix(rand*N)+1;
          y_con_m=fix(rand*N)+1;
          %%%%%%%%%%%%%%%%%%%%%%%%%%%%%%%%%%%%%%%%%%%%%%%%%%%%%%%%%%%%%%%%%%%
          %update states
          Statematrix_con(x_con_m,y_con_m)=Statematrix_con(x_con_m,y_con_m)*(1-delta_con_m/N^xi);
          %%%%%%%%%%%%%%%%%%%%%%%%%%%%%%%%%%%%%%%%%%%%%%%%%%%%%%%%%%%%%%%%%%%
          %update rates
          %involved rates:
          %transmission environment,
          %(1) transmission environment
          Trans_rate_env_old=Trans_rate_matrix_env(x_con_m,y_con_m);
          Trans_rate_matrix_env(x_con_m,y_con_m)=Statematrix_con(x_con_m,y_con_m)*Statematrix_S(x_con_m,y_con_m);
          Trans_rate_total_env=Trans_rate_total_env-Trans_rate_env_old+Trans_rate_matrix_env(x_con_m,y_con_m);
          %%%%%%%%%%%%%%%%%%%%%%%%%%%%%%%%%%%%%%%%%%%%%%%%%%%%%%%%%%%%%%%%%%%%%%%
      elseif State_temp== 13 %diffusion of Con
          x_con_d=fix(rand*N)+1;
          y_con_d=fix(rand*N)+1;
          %%%%%%%%%%%%%%%%%%%%%%%%%%%%%%%%%%%%%%%%%%%%%%%%%%%%%%%%%%%%%%%%%%%
          %update states
          Statematrix_con(x_con_d,y_con_d)=Statematrix_con(x_con_d,y_con_d)*(1-Laplace_C);
          neighbor_vector_diff_con=neighbors_finder(x_con_d,y_con_d,N);
          for i_diff_con=1:4
              Statematrix_con(x_con_d,y_con_d)=Statematrix_con(x_con_d,y_con_d)+Statematrix_con(neighbor_vector_diff_con(i_diff_con,1),neighbor_vector_diff_con(i_diff_con,2))*Laplace_C/4;
          end
          %%%%%%%%%%%%%%%%%%%%%%%%%%%%%%%%%%%%%%%%%%%%%%%%%%%%%%%%%%%%%%%%%%%
          %update rates
          %involved rates:
          %transmission environment,
          %(1) transmission environment
          Trans_rate_env_old=Trans_rate_matrix_env(x_con_d,y_con_d);
          Trans_rate_matrix_env(x_con_d,y_con_d)=Statematrix_con(x_con_d,y_con_d)*Statematrix_S(x_con_d,y_con_d);
          Trans_rate_total_env=Trans_rate_total_env-Trans_rate_env_old+Trans_rate_matrix_env(x_con_d,y_con_d);
          %%%%%%%%%%%%%%%%%%%%%%%%%%%%%%%%%%%%%%%%%%%%%%%%%%%%%%%%%%%%%%%%%%%%%%%
      elseif State_temp== 14 %increase of info
          [x_info_p,y_info_p]=coordinate_finder(Info_incr_matrix,Info_incr_total);
          %%%%%%%%%%%%%%%%%%%%%%%%%%%%%%%%%%%%%%%%%%%%%%%%%%%%%%%%%%%%%%%%%%%
          %update states
          Statematrix_info(x_info_p,y_info_p)= Statematrix_info(x_info_p,y_info_p)*(1-delta_info_p2/N^xi)+delta_info_p2/N^xi;
          %%%%%%%%%%%%%%%%%%%%%%%%%%%%%%%%%%%%%%%%%%%%%%%%%%%%%%%%%%%%%%%%%%%
          %update rates
          %involved rates: Move
           %(1) Move
          Move_rate_old=Move_rate_matrix(x_info_p,y_info_p);
          Move_rate_matrix(x_info_p,y_info_p)=(Statematrix_S(x_info_p,y_info_p)+Statematrix_IM(x_info_p,y_info_p)+Statematrix_IP(x_info_p,y_info_p)+Statematrix_E(x_info_p,y_info_p)+Statematrix_P(x_info_p,y_info_p)+Statematrix_A(x_info_p,y_info_p)+Statematrix_R(x_info_p,y_info_p))*N^2*r_move;
          Move_rate_matrix(x_info_p,y_info_p) = Move_rate_matrix(x_info_p,y_info_p)*(1 - Statematrix_info(x_info_p,y_info_p));
          Move_rate_total=Move_rate_total-Move_rate_old+Move_rate_matrix(x_info_p,y_info_p);


      elseif State_temp== 15 %decrease of info
          x_info_m=fix(rand*N)+1;
          y_info_m=fix(rand*N)+1;
          %%%%%%%%%%%%%%%%%%%%%%%%%%%%%%%%%%%%%%%%%%%%%%%%%%%%%%%%%%%%%%%%%%%
          %update states
          Statematrix_info(x_info_m,y_info_m)=Statematrix_info(x_info_m,y_info_m)*(1-delta_info_m/N^xi);
          %%%%%%%%%%%%%%%%%%%%%%%%%%%%%%%%%%%%%%%%%%%%%%%%%%%%%%%%%%%%%%%%%%%
          %update rates
          %involved rates: Move
          %(1) Move
          Move_rate_old=Move_rate_matrix(x_info_m,y_info_m);
          Move_rate_matrix(x_info_m,y_info_m)=(Statematrix_S(x_info_m,y_info_m)+Statematrix_IM(x_info_m,y_info_m)+Statematrix_IP(x_info_m,y_info_m)+Statematrix_E(x_info_m,y_info_m)+Statematrix_P(x_info_m,y_info_m)+Statematrix_A(x_info_m,y_info_m)+Statematrix_R(x_info_m,y_info_m))*N^2*r_move;
          Move_rate_matrix(x_info_m,y_info_m) = Move_rate_matrix(x_info_m,y_info_m)*(1 - Statematrix_info(x_info_m,y_info_m));
          Move_rate_total=Move_rate_total-Move_rate_old+Move_rate_matrix(x_info_m,y_info_m);
      elseif State_temp== 16 %diffusion of info
          x_info_d=fix(rand*N)+1;
          y_info_d=fix(rand*N)+1;
          %%%%%%%%%%%%%%%%%%%%%%%%%%%%%%%%%%%%%%%%%%%%%%%%%%%%%%%%%%%%%%%%%%%
          %update states
          Statematrix_info(x_info_d,y_info_d)=Statematrix_info(x_info_d,y_info_d)*(1-Laplace_C);
          neighbor_vector_diff_info=neighbors_finder(x_info_d,y_info_d,N);
          for i_diff_info=1:4
              Statematrix_info(x_info_d,y_info_d)=Statematrix_info(x_info_d,y_info_d)+Statematrix_info(neighbor_vector_diff_info(i_diff_info,1),neighbor_vector_diff_info(i_diff_info,2))*Laplace_C/4;
          end
          %%%%%%%%%%%%%%%%%%%%%%%%%%%%%%%%%%%%%%%%%%%%%%%%%%%%%%%%%%%%%%%%%%%
          %update rates
          %involved rates: Move
          %(1) Move
          Move_rate_old=Move_rate_matrix(x_info_d,y_info_d);
          Move_rate_matrix(x_info_d,y_info_d)=(Statematrix_S(x_info_d,y_info_d)+Statematrix_IM(x_info_d,y_info_d)+Statematrix_IP(x_info_d,y_info_d)+Statematrix_E(x_info_d,y_info_d)+Statematrix_P(x_info_d,y_info_d)+Statematrix_A(x_info_d,y_info_d)+Statematrix_R(x_info_d,y_info_d))*N^2*r_move;
          Move_rate_matrix(x_info_d,y_info_d) = Move_rate_matrix(x_info_d,y_info_d)*(1 - Statematrix_info(x_info_d,y_info_d));
          Move_rate_total=Move_rate_total-Move_rate_old+Move_rate_matrix(x_info_d,y_info_d);
      elseif State_temp== 17 %increase of A
          [x_A_p,y_A_p]=coordinate_finder(A_incr_matrix,A_incr_total);
          %%%%%%%%%%%%%%%%%%%%%%%%%%%%%%%%%%%%%%%%%%%%%%%%%%%%%%%%%%%%%%%%%%%
          %update states
          Statematrix_Attr(x_A_p,y_A_p)= min(Statematrix_Attr(x_A_p,y_A_p)+delta_A_p/N^xi, Attr_U);
          %%%%%%%%%%%%%%%%%%%%%%%%%%%%%%%%%%%%%%%%%%%%%%%%%%%%%%%%%%%%%%%%%%%
          %update rates
          %involved rates: None!!
      elseif State_temp== 18 %decrease of A
          x_A_m=fix(rand*N)+1;
          y_A_m=fix(rand*N)+1;
          %%%%%%%%%%%%%%%%%%%%%%%%%%%%%%%%%%%%%%%%%%%%%%%%%%%%%%%%%%%%%%%%%%%
          %update states
          Statematrix_Attr(x_A_m,y_A_m)=max(Statematrix_Attr(x_A_m,y_A_m)*(1-delta_A_m/N^xi),Attr_u);
          %%%%%%%%%%%%%%%%%%%%%%%%%%%%%%%%%%%%%%%%%%%%%%%%%%%%%%%%%%%%%%%%%%%
          %update rates
          %involved rates: None!!
      else %diffusion of A
          x_A_d=fix(rand*N)+1;
          y_A_d=fix(rand*N)+1;
          %%%%%%%%%%%%%%%%%%%%%%%%%%%%%%%%%%%%%%%%%%%%%%%%%%%%%%%%%%%%%%%%%%%
          %update states
          Statematrix_Attr(x_A_d,y_A_d)=Statematrix_Attr(x_A_d,y_A_d)*(1-Laplace_C);
          neighbor_vector_diff_A=neighbors_finder(x_A_d,y_A_d,N);
          for i_diff_A=1:4
              Statematrix_Attr(x_A_d,y_A_d)=Statematrix_Attr(x_A_d,y_A_d)+Statematrix_Attr(neighbor_vector_diff_A(i_diff_A,1),neighbor_vector_diff_A(i_diff_A,2))*Laplace_C/4;
          end
          %%%%%%%%%%%%%%%%%%%%%%%%%%%%%%%%%%%%%%%%%%%%%%%%%%%%%%%%%%%%%%%%%%%
          %update rates
          %involved rates: None!!
      end
      %     if sum(sum(Statematrix_pop~=Statematrix_S+Statematrix_E+Statematrix_A+Statematrix_I))
      %         break;
      %     end
  end
end
