# Supplementary material for: Interacting particle models on the impact of spatially heterogeneous human behavioral factors on dynamics of infectious diseases
Source: PLoS Comput Biol. 2024 Aug 8;20(8):e1012345. doi: 10.1371/journal.pcbi.1012345 (PMC11335169; doi:10.1371/journal.pcbi.1012345)
Supplement: S2 Data — (ZIP) [file pcbi.1012345.s003.zip › Data_Epidemic_Particle_part_2/Code/initialize_compartments.m]

%% Initialize the Statematrix via a random perturbation 
N = 200;
run('initialize_PDE_solution.m');

%% Epidemic compartments
Statematrix_S = zeros(N); %Susceptible population at each site
for s_i=1:N
  for s_j=1:N
    Statematrix_S(s_i, s_j) = 1;
  end
end

%Exposed population at each site
Statematrix_E = zeros(N); 
for e_i = 1:N
  for e_j = 1:N
    Statematrix_E(e_i,e_j) = fix(E(e_i,e_j));
    if rand < E(e_i,e_j) - fix(E(e_i,e_j))
      Statematrix_E(e_i, e_j) = Statematrix_E(e_i, e_j) + 1;
      Statematrix_S(e_i, e_j) = Statematrix_S(e_i, e_j) - 1;
    end
  end
end

%%%%%%%%%%%%0313%%%%%%%%%%%%%%%%%%%%%%%%%%  
Statematrix_P = zeros(N); 
for e_i = 1:N
  for e_j = 1:N
    Statematrix_P(e_i,e_j) = fix(P(e_i,e_j));
    if rand < P(e_i,e_j) - fix(P(e_i,e_j))
      Statematrix_P(e_i, e_j) = Statematrix_P(e_i, e_j) + 1;
      Statematrix_S(e_i, e_j) = Statematrix_S(e_i, e_j) - 1;
    end
  end
end

%%%%%%%%%%%%%%%%%%%%%%%%%%%%%%%%%%%%%%%%%%
Statematrix_A = zeros(N);
for a_i = 1:N
  for a_j = 1:N
    Statematrix_A(a_i,a_j) = fix(A(a_i,a_j));
    if rand < A(a_i,a_j)-fix(A(a_i,a_j))
      Statematrix_A(a_i, a_j) = Statematrix_A(a_i, a_j) + 1;
      Statematrix_S(a_i, a_j) = Statematrix_S(a_i, a_j) - 1;
    end
  end
end

%%%%%%%%%%%%0313%%%%%%%%%%%%%%%%%%%%%%%%%%  
Statematrix_IM = zeros(N);
for in_i = 1:N
  for in_j=1:N
    Statematrix_IM(in_i,in_j)=fix(IM(in_i,in_j));
    
    if rand < IM(in_i,in_j)-fix(IM(in_i,in_j))
      Statematrix_IM(in_i, in_j) = Statematrix_IM(in_i, in_j) + 1;
      Statematrix_S(in_i, in_j) = Statematrix_S(in_i, in_j) - 1;
    end
  end
end

%%%%%%%%%%%%0313%%%%%%%%%%%%%%%%%%%%%%%%%%  
Statematrix_IP =  zeros(N); 
for in_i = 1:N
  for in_j=1:N
    Statematrix_IP(in_i,in_j)=fix(IP(in_i,in_j));
    
    if rand < IP(in_i,in_j)-fix(IP(in_i,in_j))
      Statematrix_IP(in_i, in_j) = Statematrix_IP(in_i, in_j) + 1;
      Statematrix_S(in_i, in_j) = Statematrix_S(in_i, in_j) - 1;
    end
  end
end

if(min(min(Statematrix_S)) >= 0)
  fprintf('Valid initial condition\n')
  fname = ['init_N', num2str(N), '.mat'];
  save(fname, 'Statematrix_S', 'Statematrix_E', 'Statematrix_P', ...
    'Statematrix_A', 'Statematrix_IP', 'Statematrix_IM');
else
  fprintf('Invalid initial condition\n')
end
