# Supplementary material for: Interacting particle models on the impact of spatially heterogeneous human behavioral factors on dynamics of infectious diseases
Source: PLoS Comput Biol. 2024 Aug 8;20(8):e1012345. doi: 10.1371/journal.pcbi.1012345 (PMC11335169; doi:10.1371/journal.pcbi.1012345)
Supplement: S2 Data — (ZIP) [file pcbi.1012345.s003.zip › Data_Epidemic_Particle_part_2/Code/initialize_PDE_solution.m]

%% generate the random perturbation on compartments
Npert      = 30;
pert_level = 0.001;
pert_width = 0.01;

P  = initialize_solution(Npert, pert_level, pert_width, 0, 1, 0, 1, N);
E  = initialize_solution(Npert, pert_level, pert_width, 0, 1, 0, 1, N);
A  = initialize_solution(Npert, pert_level, pert_width, 0, 1, 0, 1, N);
IP = initialize_solution(Npert, pert_level, pert_width, 0, 1, 0, 1, N);
IM = initialize_solution(Npert, pert_level, pert_width, 0, 1, 0, 1, N);

function u = initialize_solution(Npert, pert_level, pert_width, xmin, xmax, ymin, ymax, N)
%% initalize the density u and attractiveness level c for Keller-Segel system
% The periodic box is $[xmin, xmax] \times [ymin, ymax]$
% Npert: number of perturbations
% N:     the box size
% alpha: the damping rate for c

%% parameters
L  = 20; % periodic extension
dx = (xmax - xmin)/N;
dy = (ymax - ymin)/N;
X  = xmin:dx:xmax - dx;
Y  = ymin:dy:ymax - dy;


%% Equilibrium
vol = (xmax - xmin)*(ymax- ymin);
u = zeros(N, N)/vol;

%% Add small perturbations on c
delta = zeros(N, N);

for i = 1:Npert
  xc = xmin + rand()*(xmax - xmin);
  yc = ymin + rand()*(ymax - ymin);
  h  = pert_level*rand();
  sigma = pert_width*rand();

  for l1 = -L:L
    for l2 = -L:L
      xshift = (xmax - xmin)*l1;
      yshift = (ymax - ymin)*l2;
      delta = delta+ h*exp(-(X - xc + xshift).^2/sigma)'*exp(-(Y - yc + yshift).^2/sigma);
    end
  end
end

u = u + delta;

end
