# Supplementary material for: Interacting particle models on the impact of spatially heterogeneous human behavioral factors on dynamics of infectious diseases
Source: PLoS Comput Biol. 2024 Aug 8;20(8):e1012345. doi: 10.1371/journal.pcbi.1012345 (PMC11335169; doi:10.1371/journal.pcbi.1012345)
Supplement: S2 Data — (ZIP) [file pcbi.1012345.s003.zip › Data_Epidemic_Particle_part_2/Code/neighbors_finder.m]

function neighbor_vector=neighbors_finder(x,y,N)
    neighbor_vector_temp=[x+1 y; x-1 y; x y+1; x y-1;];
    for i=1:4
        for j=1:2
            if neighbor_vector_temp(i,j)>N
                neighbor_vector_temp(i,j)=1;
            end
            
            if neighbor_vector_temp(i,j)<1
                neighbor_vector_temp(i,j)=N;
            end
        end
    end
    neighbor_vector=neighbor_vector_temp;
end
