# Supplementary material for: Interacting particle models on the impact of spatially heterogeneous human behavioral factors on dynamics of infectious diseases
Source: PLoS Comput Biol. 2024 Aug 8;20(8):e1012345. doi: 10.1371/journal.pcbi.1012345 (PMC11335169; doi:10.1371/journal.pcbi.1012345)
Supplement: S2 Data — (ZIP) [file pcbi.1012345.s003.zip › Data_Epidemic_Particle_part_2/export_fig/npar_vs_theta_or_N.m]

figure
npar_theta  = [769027, 1099425, 1379171, 1524285];
theta = [0.1, 0.05, 0.025, 0.0125];
plot(theta, npar_theta, 'o-', 'LineWidth', 1.5, 'Markersize', 10)
xlabel('theta', 'fontsize', 16, 'Interpreter', 'latex');
ylabel('Partition number', 'fontsize', 16, 'Interpreter', 'latex');

figure
npar_N = [ 585335, 777544, 1099425];
N = [2.5*10^6, 1*10^7, 4*10^7];
plot(N, npar_N, 'o-', 'LineWidth', 1.5, 'Markersize', 10)
xlabel('particle size', 'fontsize', 16, 'Interpreter', 'latex');
ylabel('Partition number', 'fontsize', 16, 'Interpreter', 'latex');

A_time = [
   47.783110378019046     
 570.43097916204715     
 663.23768299503718     
 707.34672194300219     
 749.88516110402998     
 764.58616569801234     
 784.24543383403216     
 793.14522562496131     
 799.15278207097435     
 809.46891767898342     
 810.95231363200583     
 814.62498971697642     
 835.18647408101242     
 836.50929461099440     
 837.10129215195775     
 841.48669819999486     
 845.38749385694973     
 847.08406688895775     
 867.12830679799663     
 868.20888723299140     
 875.93514696997590     
 880.49040464794962     
 891.58747219399083     
 894.33832242595963     
 898.26346823404310     
 904.92303349898430     
 910.71465268597240     
 914.87979878595797     
 917.87794614298036     
 921.69700200000079     
 923.50635279598646     
 928.89149754901882     
 928.90873849199852     
 938.50281958602136     
 939.21356042596744     
 941.37779525399674     
 946.99048489797860     
 947.70794270304032     
 951.05795048299478     
 955.34408726898255     
 962.90634837996913     
 965.86097846401390     
 975.66272514994489     
 986.11966277501779     
 987.76072891103104     
 989.14055252098478     
 993.91267287998926     
 994.57942363299662     
 996.87528967199614     
 1000.7962918870035     
 1005.5366210429929     
 1006.5223793390323     
 1007.6496558139916     
 1010.5241234460264     
 1012.3129332279786     
 1021.7480336109875     
 1031.0222215499962     
 1038.0174555279664     
 1042.3817074840190     
 1048.3222406859859     
 1049.1550921209855     
 1055.0253631340456     
 1063.5413611960248     
 1068.3520428480115     
 1069.9409496830194     
 1083.1842889100080     
 1083.5074716209783     
 1087.0076841859845     
 1090.9496931470348     
 1092.4835914589930     
 1099.2568825550261     
 1101.5518308290048     
 1106.2462228230434     
 1107.2968613780104     
 1109.4389397730120     
 1122.8766816540156     
 1123.3601409900002     
 1125.3061012840481     
 1131.5825714580133     
 1143.8455117620178     
 1144.1661511719576     
 1144.6682094149874     
 1153.7439922349877     
 1157.2961979169631     
 1173.8706992299994     
 1187.7212336639641     
 1196.6557083370280     
 1202.3092862209887     
 1207.0613433609833     
 1213.8819183479645     
 1219.1441802490153     
 1222.6999633259838     
 1235.3942134050303     
 1236.7761440470349     
 1237.5082818369847     
 1243.6859822029946     
 1247.2495328839868     
 1270.7949703690247     
 1298.5371325330343     
 1470.9733641740168     
 306.82088451401796     
 365.19211732299300     
 410.60670589999063     
 454.73568139801500     
 476.36452978098532     
 612.47871382400626     
 613.06748625199543     
 638.44009993196232     
 674.81357569096144     
 745.31231305701658     
 753.70515816501575     
 805.96415388298919     
 827.14095960295526     
 870.44968144799350     
 873.85182090499438     
 876.36768096097512     
 877.56690946599701     
 889.24365888501052     
 909.54371172701940     
 918.35382383194519     
 922.93733541603433     
 968.35959291597828     
 988.70619563199580     
 989.32452008000109     
 1006.7666755350074     
 1038.4634270570241     
 1051.1742129629711     
 1053.4054881859920     
 1054.5769634289900     
 1057.7698216930148     
 1066.0988648839993     
 1067.3843813939602     
 1072.3407997409813     
 1072.6657497669803     
 1077.2123873940436     
 1084.0909517090186     
 1086.1157411180320     
 1108.3629130920162     
 1108.8442634179955     
 1114.0725638260483     
 1114.9024592849892     
 1116.6854228260345     
 1123.3806399760069     
 1127.1543805740075     
 1130.1024407580262     
 1135.7850928590051     
 1143.9195696969982     
 1154.3181465049856     
 1156.2916856009979     
 1157.7646475229994     
 1158.2979666339816     
 1164.2434237989946     
 1170.3450735060032     
 1174.4959235169808     
 1191.3640433209948     
 1206.9707639550325     
 1218.2121498109773     
 1218.4119267800124     
 1220.4610961350263     
 1227.4225356419920     
 1236.4061465190025     
 1239.2797780209803     
 1246.7833444360294     
 1252.0004586559953     
 1264.6570088259759     
 1265.8512212379719     
 1274.7016199739883     
 1275.9930004830239     
 1280.9813035600237     
 1288.4084270769963     
 1292.3692600739887     
 1297.1206415680354     
 1300.9468195309746     
 1307.4453298299923     
 1310.3489482089644     
 1338.6558937949594     
 1341.0466653119656     
 1344.6952388869831     
 1345.6934206570149     
 1352.5963246149477     
 1356.6594818489975     
 1365.8370822489960     
 1371.4266661400325     
 1379.9333411019761     
 1397.3751835700241     
 1404.8916371740052     
 1429.4375355099910     
 1439.1294930949807     
 1459.2944844139856     
 1459.4059846110176     
 1470.8308090050123     
 1472.0601501819910     
 1501.1152596100001     
 1606.9740003710031     
 1614.0824692859896     
 1653.0622252229950     
 1665.1459888739628     
 1772.0572299219784     
 1801.8894658369827     
 1853.4431049859850     
 135.23760985501576     
 233.31652127898997     
 282.85512578301132     
 351.65631945600035     
 407.70427646301687     
 410.40478558302857     
 420.76173758402001     
 453.08050195401302     
 471.80614307400538     
 517.61638330097776     
 522.76864184701117     
 567.59260869596619     
 574.30533068900695     
 604.92218846699689     
 608.20433395297732     
 623.70530203200178     
 636.13464000797831     
 667.25193143304205     
 700.99365578399738     
 715.43125339795370     
 788.95818488096120     
 816.36561536596855     
 818.66452713200124     
 827.06336613703752     
 857.40720934001729     
 902.14018670096993     
 944.56623002601555     
 949.22827187500661     
 971.29134810500545     
 975.23702680796850     
 994.44378932501422     
 1005.3926820819615     
 1026.5754275739891     
 1045.4276307240361     
 1075.2492701640003     
 1098.8931003150064     
 1112.3285368980141     
 1129.4779812329798     
 1129.8344424259849     
 1156.6605637810426     
 1172.7092117809807     
 1173.2252023099572     
 1193.7359713400365     
 1194.8476578079863     
 1200.7689282720094     
 1232.4013152149855     
 1248.0721453409642     
 1248.3819497330114     
 1252.7778491479694     
 1257.6167243610253     
 1258.8257923640194     
 1261.0271869619610     
 1267.2481851489865     
 1285.5491746159969     
 1316.7235827739933     
 1317.8297113800072     
 1337.0928355270298     
 1337.9463691530400     
 1351.2914867399959     
 1363.6567869139835     
 1366.3670794700156     
 1369.5216524619609     
 1383.7381535700406     
 1385.0140241469489     
 1390.9239986159955     
 1393.8000454510329     
 1395.7282349290326     
 1400.6138387930114     
 1415.4239966829773     
 1418.1503512829659     
 1426.9537531340029     
 1434.6257214020006     
 1441.4515624290216     
 1454.9971021109959     
 1456.7071793310461     
 1459.1110027770046     
 1466.2594447020092     
 1468.9668733900180     
 1499.4297286029905     
 1504.9023810270010     
 1511.7808770150295     
 1529.4992917240015     
 1579.4353382749832     
 1588.6918119119946     
 1589.6410180440289     
 1625.4518976740073     
 1669.3266145270318     
 1672.4386786289979     
 1675.4810352380155     
 1739.6422106159735     
 1760.4491375500220     
 1775.6352782900212     
 1809.6607064180425     
 1989.4720629220246     
 2042.9501218639780     
 2104.8958691679873     
 2200.1676274050260     
 2226.9483784170006     
 2228.1015232949867     
 2231.8359928859863     
 1.8681702204048634E-004
 5.4282200289890170E-004
 6.5780797740444541E-004
 63.640118156967219     
 114.54305134399328     
 151.62529755302239     
 188.34427683899412     
 205.33514615200693     
 289.30629382800544     
 293.18636271700962     
 325.21956596896052     
 387.95764318399597     
 398.52724850503728     
 403.23560148803517     
 404.71361422102200     
 434.43859634798719     
 476.46236515999772     
 491.33185579697601     
 493.15936013200553     
 500.42722555500222     
 576.45617664197925     
 583.62734899600036     
 635.09464726597071     
 729.57315746200038     
 844.16723015299067     
 869.69466191303218     
 915.69494771398604     
 970.41209833201719     
 974.21376531996066     
 1002.5411971879657     
 1005.2355168759823     
 1035.4992372500128     
 1042.8104627369903     
 1045.1777740390389     
 1045.2003972120001     
 1049.3219827159774     
 1057.7164526690030     
 1063.9936369410134     
 1078.4226462190272     
 1084.4874843049911     
 1091.5301206299919     
 1128.1120598890120     
 1161.4485989960376     
 1178.9156462630490     
 1185.2278765230440     
 1193.5604304380249     
 1204.2715271100169     
 1231.6377686350024     
 1252.8299927099724     
 1281.6413422080223     
 1324.6242133670021     
 1347.4339203229756     
 1378.7226742230123     
 1379.3406107369810     
 1379.4292513490072     
 1384.6212729929830     
 1396.9617853870150     
 1421.3310363320052     
 1442.1150418820325     
 1447.0123590430012     
 1449.0941731219646     
 1455.8651118089911     
 1464.4845090900199     
 1465.8639678939944     
 1486.1224508240120     
 1527.1001428390155     
 1527.5953109590337     
 1544.5306661999784     
 1551.1444783610059     
 1562.3509660899872     
 1590.0208926500054     
 1624.0612337260391     
 1692.1929352260195     
 1703.2718799549621     
 1704.7555547180236     
 1717.8846699870192     
 1789.1962188180187     
 1794.0026978300302     
 1832.9084584540105     
 1873.2062869140063     
 1918.4890745269950     
 1919.7997879739851     
 1923.5907911120448     
 1928.0062825380010     
 1955.0913839389686     
 2001.0883047989919     
 2024.4650714389863     
 2082.0801829149714     
 2085.3759886599728     
 2207.3295761850313     
 2287.4107236710261     
 2317.2794477230054     
 2382.5432027970091     
 2427.2564778240048     
 2443.0099234679947     
 2443.5911194730434     
 2473.5816271130461     
 2576.9688257179805     
 2836.0999156489852     
 2862.0321669289842     
 5.6609098101034760E-004
 5.9997400967404246E-004
 6.9981499109417200E-004
 4.7945962985977530E-002
 4.8793249006848782E-002
 17.924855249002576     
 316.92279074899852     
 319.09880676504690     
 329.75979740900220     
 459.97597654402489     
 473.84164323599543     
 516.52101480803685     
 589.42784909397596     
 638.29530288098613     
 672.91403986501973     
 704.73832373297773     
 736.56776941800490     
 742.13579282601131     
 742.14787651499500     
 763.17770339397248     
 767.33531022700481     
 908.20884934999049     
 953.08792297303444     
 974.70745636505308     
 1010.9577714410261     
 1084.3748148939922     
 1141.0201012309990     
 1185.9298091860255     
 1186.0217846099986     
 1206.2187069390202     
 1215.0910377789987     
 1215.9703932220000     
 1246.2707202720339     
 1252.6879807069781     
 1256.1055488350103     
 1275.1977661270066     
 1282.7679689830402     
 1300.6527954150224     
 1307.7401427189470     
 1311.2059101560153     
 1316.7487183460034     
 1327.0661352049792     
 1335.6152178409975     
 1357.9643080959795     
 1391.0738879190176     
 1392.9711173209944     
 1399.2083756909706     
 1401.9697892739787     
 1407.6596435959800     
 1452.2846182640060     
 1456.3000622069812     
 1459.7333056040225     
 1477.3881903290167     
 1511.6041578049771     
 1518.4222322140122     
 1522.6252447320148     
 1527.3252417340409     
 1529.0604858230217     
 1540.7247592820204     
 1563.0124159890111     
 1588.8001803810475     
 1609.5561430779635     
 1655.8573161799577     
 1656.0021669419948     
 1663.8590213890420     
 1673.0032497940119     
 1685.8734455420054     
 1689.0793574090349     
 1702.1056541019934     
 1715.8304255299736     
 1730.6409768669982     
 1735.3070868820068     
 1738.2002143239952     
 1793.8714476760360     
 1823.9449775299872     
 1830.2703783979523     
 1842.6408764389926     
 1843.4783279100084     
 1866.5028950030101     
 1910.5408567650011     
 1933.6569466760266     
 1994.1492864689790     
 2058.5264062329661     
 2113.3543185999733     
 2224.1800041039824     
 2242.8338441670057     
 2320.2572996829986     
 2348.9191127360100     
 2361.1169782130164     
 2457.3683204380213     
 2559.4822489919607     
 2646.4461808840279     
 2862.3934554290026     
 2869.7871146259713     
 2883.4559529339895     
 2940.6520263910061     
 3195.9432957249810     
 3211.8086213840288     
 3323.7143439379870     
 3347.0400080229738     
 7.3628901736810803E-004
 9.8579400219023228E-004
 1.1618590215221047E-003
 3.1757980003021657E-002
 3.2706683035939932E-002
 0.33582593797473237     
 272.61667576699983     
 300.51842980599031     
 406.12720131198876     
 413.50148152798647     
 429.73775996599579     
 452.04718258301727     
 453.74712784303119     
 515.02148142998340     
 536.51813988800859     
 565.48186332097976     
 603.09068070800276     
 677.88442157598911     
 678.20491727697663     
 731.12251020403346     
 745.98403467901517     
 773.67503303702688     
 803.31710361095611     
 824.26196853502188     
 850.97789269802161     
 858.57814270601375     
 864.55685790895950     
 866.65150435199030     
 867.21378222003113     
 903.21527077403152     
 910.65703470294829     
 937.63886858802289     
 940.67764648096636     
 948.33684589405311     
 976.77348670101492     
 1024.7625149239902     
 1059.4396556639695     
 1112.3516739709885     
 1121.0278019409743     
 1157.8211458160076     
 1180.1588255420211     
 1194.6189833120443     
 1202.1133278440102     
 1207.7810846890206     
 1267.2120118609746     
 1277.8932865440147     
 1280.5808095450047     
 1282.7059291370097     
 1297.4413092759787     
 1304.8969754689606     
 1317.0416861330159     
 1327.4849004919524     
 1329.2113939819974     
 1365.9934206989710     
 1368.2788839649875     
 1378.1647017200012     
 1470.0272315960028     
 1517.7514614590327     
 1521.8843129780143     
 1536.5358637929894     
 1618.9876185019966     
 1660.6387671199627     
 1662.9396654739976     
 1666.1853658619802     
 1667.4054996600025     
 1684.2370341029600     
 1686.1903829430230     
 1690.7748570449767     
 1709.2378381370218     
 1729.1288776449510     
 1739.8435503290384     
 1771.8746407749713     
 1775.2730242749676     
 1794.6288088000147     
 1811.4579591730144     
 1822.3003134820028     
 1878.4013239030028     
 1919.7161347600049     
 1938.2044327160111     
 2002.9106600999949     
 2080.5988213440287     
 2101.7260846000281     
 2105.8560728810262     
 2221.3235271180165     
 2233.7329170129960     
 2267.5904860119917     
 2289.4198746979819     
 2300.5400804610108     
 2366.5458962119883     
 2383.3243354789447     
 2395.3579361569718     
 2407.7619232870056     
 2469.6658888200182     
 2488.1510035549873     
 2545.5195291329874     
 2559.2797115060384     
 2606.3381782879587     
 2808.0072203180171     
 3183.7294330259901     
 3256.7390578679624     
 8.9445599587634206E-004
 1.0797349968925118E-003
 1.2143990024924278E-003
 1.3051670393906534E-003
 1.4739930047653615E-003
 4.4145268970169127E-002
 0.11962141300318763     
 0.62150063697481528     
 235.84266475302866     
 298.46778490504948     
 401.00651107000886     
 470.14697244303534     
 485.28378038102528     
 486.43541096796980     
 506.99640829500277     
 525.26064408302773     
 570.14012368000112     
 616.18051199801266     
 658.78505111800041     
 736.08722357300576     
 787.30368337599793     
 807.51203233102569     
 833.97285624197684     
 847.47156668599928     
 909.64988901896868     
 958.02015524002491     
 1007.9275099579827     
 1036.7002812030260     
 1058.2897117770044     
 1080.9584091250435     
 1081.3026581989834     
 1095.2991000700276     
 1100.4591899880324     
 1119.0798794470029     
 1152.4324325350462     
 1157.5544500509859     
 1165.2467414769926     
 1170.8468819570262     
 1178.3399619630072     
 1192.8898939699866     
 1194.8516888240119     
 1209.1443948199740     
 1212.8180667980341     
 1224.2687564639491     
 1251.0952726459946     
 1273.5439352260437     
 1277.5087425640086     
 1298.1793416489963     
 1306.8914977640379     
 1310.9017628239817     
 1370.6957444520085     
 1384.8562955590314     
 1412.5346093280241     
 1451.6415419300320     
 1472.2492705959594     
 1476.5931517989957     
 1508.3458541939617     
 1512.6924872450181     
 1536.1523558219778     
 1558.8466273919912     
 1577.2546187349944     
 1581.1632603119942     
 1597.4568078570301     
 1639.0940974849509     
 1643.8895078549976     
 1650.1581645729602     
 1661.1817570389831     
 1669.1710294869845     
 1674.4220932319877     
 1693.9347699640202     
 1698.9486769329524     
 1720.0365153640159     
 1723.9190023400006     
 1726.1187605309533     
 1762.7296086350107     
 1765.3315019359579     
 1777.7569571360364     
 1863.8178480690112     
 1876.3021458370495     
 1892.8004151870264     
 1909.6689988590078     
 1949.1053475029767     
 1977.8280459870002     
 2032.0226868159953     
 2242.4586888779886     
 2248.9783733410295     
 2300.9381845799508     
 2325.6188247350510     
 2328.2306370380102     
 2338.4771989099681     
 2397.1657579179737     
 2412.4138114289963     
 2463.8299651800189     
 2543.0983590830001     
 2594.5872986679897     
 2694.7647730369936     
 2881.2501078990172     
 2960.0863565720501     
 3010.5996756699751     
 3054.8724744649953     
 1.1278709862381220E-003
 0.70812090300023556     
 14.062904753955081     
 221.89196226897184     
 348.30242213205202     
 409.38890469400212     
 423.16826710203895     
 434.38802662002854     
 444.84197587601375     
 478.76042926602531     
 488.66629534703679     
 518.46476854896173     
 519.47233839100227     
 527.10196482902393     
 529.25294079602463     
 531.97836438700324     
 543.81874525395688     
 611.63089471199783     
 622.26750075200107     
 656.42347236804198     
 668.63503374002175     
 691.94723042700207     
 693.15356649697060     
 796.15873546502553     
 823.82834072096739     
 827.78593934699893     
 838.80083411798114     
 856.75417955301236     
 891.56297316798009     
 922.09860469697742     
 923.35895721398992     
 927.18802385096205     
 929.42220247996738     
 955.91734042204916     
 984.28593740198994     
 1035.2456236780272     
 1073.9297688360093     
 1108.9408962799935     
 1116.9386977830436     
 1172.0187617710326     
 1194.4364293919643     
 1196.7821980949957     
 1200.3694548520143     
 1206.7691998159862     
 1209.8500841340283     
 1216.0208630859852     
 1224.1213001970318     
 1230.9466438749805     
 1244.0944880059687     
 1246.7616059450083     
 1254.5330216430011     
 1261.2804512979928     
 1322.7015014099889     
 1330.3089783429750     
 1339.8344286310021     
 1342.6215246990323     
 1356.5256348290131     
 1368.6798235609895     
 1371.6701736319810     
 1375.3562244849745     
 1379.6285057470086     
 1389.6677844130318     
 1391.9997074919520     
 1397.7918576910160     
 1409.7247113229823     
 1436.1893973010010     
 1442.8075701239868     
 1452.3610139689990     
 1453.5979611929506     
 1463.3254019020242     
 1463.7136506229872     
 1471.5787154339487     
 1474.0579060959863     
 1476.7879029649775     
 1484.5308224559994     
 1486.2312371080043     
 1488.5368913590210     
 1509.1003870880231     
 1517.5811390589806     
 1528.3159804570023     
 1594.6730544749880     
 1617.9871671220171     
 1629.8844726869720     
 1630.7413385490072     
 1686.0136163109564     
 1739.5787170170224     
 1790.8480817579548     
 1814.0575968649937     
 1820.7438427800080     
 1825.7116546509787     
 1905.2280563660315     
 2059.8685899130069     
 2154.6717631559586     
 2197.2611449570395     
 2205.0659137640032     
 2261.3178999289521     
 2264.5733108950080     
 2443.4956138060079     
 2570.9701352859847     
 2737.4005756049883     
 1.8151359981857240E-003
 1.9421419710852206E-003
 0.55756175500573590     
 157.85561096499441     
 336.12432079599239     
 376.18041649600491     
 407.73568283999339     
 421.99275314999977     
 492.88885862001916     
 516.93538746400736     
 517.87787131697405     
 530.97155158797977     
 536.75012564600911     
 541.34590193402255     
 585.40683476900449     
 634.48505050397944     
 645.86558278900338     
 681.25772324099671     
 723.70467616495444     
 725.16714683198370     
 731.78141198999947     
 738.80213964200811     
 765.25686523603508     
 784.17310137196910     
 794.07177313196007     
 794.92619711399311     
 803.72570075700060     
 850.48021952901036     
 855.32541294401744     
 855.49176359805278     
 876.12393460900057     
 880.81641142995795     
 903.74131694796961     
 912.12033549899934     
 920.84732551302295     
 924.01054515602300     
 932.28456402901793     
 1001.7724921510089     
 1002.6568584199995     
 1005.2720916820108     
 1009.2811397649930     
 1020.2015064359875     
 1051.9848716869601     
 1054.7630334749701     
 1084.7201693629613     
 1086.4589266999974     
 1090.8090164560126     
 1092.7476202189573     
 1098.0187065899954     
 1100.1975823410321     
 1131.4061962509877     
 1140.9238817209844     
 1146.9491088800132     
 1168.3154173000366     
 1182.5555730980122     
 1190.8793771400233     
 1205.1566192209721     
 1226.2779713250347     
 1239.0792057249928     
 1248.6799916879972     
 1249.5280830719857     
 1255.6252653260017     
 1263.0094497890095     
 1266.7485893700505     
 1277.7733024309855     
 1279.7872361539630     
 1282.1027057929896     
 1288.1188254790031     
 1296.2996585519868     
 1306.0998615910066     
 1306.4345657129888     
 1309.3639644999639     
 1318.4586369139724     
 1322.2299617609824     
 1324.3094730349840     
 1331.7195163630531     
 1360.7315050130128     
 1365.0321999799926     
 1372.4113604070153     
 1372.5576644259854     
 1373.5185784730129     
 1395.6310336189927     
 1397.0111718379776     
 1411.9484463260160     
 1417.5322010220261     
 1429.0129126909887     
 1488.7622888060287     
 1493.7095720509533     
 1495.6832741840044     
 1507.0159893170348     
 1685.7432863099966     
 1747.3750403579907     
 1791.0668793339864     
 1849.1098298629513     
 1860.0049643890234     
 1919.0656068039825     
 1945.7842065230361     
 1977.8285564249963     
 2067.4273259600159     
 2177.2640314189484     
 1.4696510042995214E-003
 1.7062300466932356E-003
 0.46709806099534035     
 208.71843648998765     
 300.81796531402506     
 389.58048190904083     
 438.13033796899254     
 449.80968268704601     
 453.43270601396216     
 467.72951835900312     
 494.69520479801577     
 549.29288245399948     
 576.67542288103141     
 577.80390862398781     
 609.63792436500080     
 637.91197484801523     
 647.05986155802384     
 670.51984264102066     
 685.97355180303566     
 701.32349034503568     
 702.47597194102127     
 708.82075067900587     
 713.00224249099847     
 735.80105421395274     
 742.51601342298090     
 778.39561746799154     
 783.53380481398199     
 799.00810174102662     
 821.39942817500560     
 834.97922702901997     
 850.59454049100168     
 851.53474593500141     
 861.12461489700945     
 873.82720034301747     
 888.59512520802673     
 891.19432497199159     
 898.46746314404299     
 900.91458463901654     
 911.92327998002293     
 916.89750181604177     
 937.36855950002791     
 938.43622458598111     
 950.99531999800820     
 955.74456911499146     
 956.28552968899021     
 964.78229662304511     
 973.33426349400543     
 989.61340301099699     
 998.35574258601991     
 1003.3515507190023     
 1005.7201843130169     
 1007.8821663580020     
 1017.2291532520321     
 1032.9872003549826     
 1033.9908943499904     
 1043.6535939649912     
 1057.5275796789792     
 1057.6292171850218     
 1073.2203709679889     
 1081.3782099310192     
 1086.7231209059828     
 1087.1456378049916     
 1092.7263401240343     
 1107.5102653380018     
 1129.4266677359701     
 1150.6023047429626     
 1156.7628877320094     
 1159.8115006730077     
 1166.6377614910016     
 1172.2340429120231     
 1179.1738282239530     
 1181.0451339990250     
 1190.5006277330103     
 1192.8239308490301     
 1193.3602148999926     
 1194.4039855339797     
 1204.1267560179695     
 1206.1969199230080     
 1208.7359650430153     
 1213.1229939790210     
 1283.4276847909787     
 1284.7420117179863     
 1324.9035188089474     
 1344.6898497549701     
 1361.8439377309987     
 1364.3554628490238     
 1386.1885979629587     
 1396.1627612769953     
 1403.0568760579918     
 1436.0542340969550     
 1459.0237070879666     
 1519.8074177590315     
 1542.5823013740010     
 1544.5905618470279     
 1585.1295930949855     
 1615.1201575110317     
 1643.4791205829824     
 1750.3082233159803     
 1872.4550219529774     
 1930.2013018649886     
 0.50663424702361226     
 166.93624503602041     
 218.29340890597086     
 362.05153239698848     
 364.44407080201199     
 367.62271672597853     
 439.63780003297143     
 442.51858605997404     
 447.08502045099158     
 456.60720363800647     
 468.72198355197906     
 470.99349901702954     
 515.93532724695979     
 524.74316453398205     
 579.73556110198842     
 599.68274356500478     
 614.18217445700429     
 620.85273927496746     
 649.32007885299390     
 659.67386479902780     
 665.99889533699024     
 674.68151350301923     
 677.82761219801614     
 691.36771192197921     
 697.10885888099438     
 703.90533303999109     
 711.34473805397283     
 727.32460462203017     
 737.59380534599768     
 741.78653312398819     
 746.95805782196112     
 754.72013700596290     
 763.35488262801664     
 764.93843526398996     
 769.50822692096699     
 785.68095928302500     
 808.42322870896896     
 824.79126264300430     
 832.88694722997025     
 835.40884353400907     
 836.13275443098973     
 857.20797575102188     
 858.24377916898811     
 859.48186661902582     
 863.67645760701271     
 867.21757712302497     
 872.70897559699370     
 885.34781432698946     
 886.60619596898323     
 891.81819807604188     
 910.77418587601278     
 917.93844838399673     
 924.93693725898629     
 926.34960388200125     
 929.49350241897628     
 931.86512495501665     
 934.04344181501074     
 937.25180212495616     
 940.41073049401166     
 952.33373459998984     
 965.07958398299525     
 970.17000631504925     
 972.20612071797950     
 972.89609965001000     
 975.48875680501806     
 980.33750261197565     
 985.01569509302499     
 987.53997423505643     
 994.13073553401046     
 1009.2632724709692     
 1011.0512357620173     
 1020.3415014519705     
 1024.1642342259875     
 1031.4894419449847     
 1032.9432083030115     
 1043.6537044600118     
 1060.1244467059732     
 1092.6924808879849     
 1110.0357695110142     
 1111.8191723109921     
 1114.9710088670254     
 1140.6879544710391     
 1143.8661982989870     
 1144.9364899270004     
 1145.4253575080074     
 1154.0133934780024     
 1162.8123519489891     
 1225.1008986239904     
 1244.5467756490107     
 1265.1162103709648     
 1296.9550928710378     
 1300.3569232759764     
 1307.9139801609563     
 1340.2654333609971     
 1383.9137960670050     
 1393.1495105010108     
 1500.0019779610448     
 1519.1484679590212     
 1571.6505795730045     
 1651.3017934020027     
 224.81738531298470     
 270.23455004300922     
 343.72487813199405     
 349.76871642400511     
 385.95339220500318     
 397.96180256200023     
 411.15573971997947     
 476.51890460198047     
 488.85912725201342     
 517.05085347598651     
 519.25008739699842     
 527.67709102702793     
 529.44792156998301     
 544.67971452197526     
 544.71382092300337     
 594.13303157396149     
 610.83277535502566     
 612.33654615504202     
 631.12398473802023     
 634.45395219698548     
 636.78828969202004     
 641.05276622797828     
 644.23497361800401     
 661.56466917903163     
 668.37651015399024     
 682.66276973800268     
 684.76190252200468     
 685.39380878099473     
 689.11728051397949     
 692.50994898698991     
 698.90543310903013     
 701.36522274097661     
 709.88058201101376     
 716.30090456100879     
 716.48015784000745     
 728.24268845096231     
 742.28047481103567     
 744.04801702703116     
 746.88010564597789     
 748.60059192997869     
 758.58556293003494     
 761.73846988205332     
 762.20551904098829     
 775.22288966301130     
 776.83535481302533     
 791.05360164598096     
 797.31609233899508     
 798.46313106501475     
 800.76587767899036     
 819.40608659497229     
 820.18781327304896     
 820.90406207100023     
 834.56656061799731     
 854.61256847600453     
 860.46584217698546     
 864.58411543001421     
 864.70811501902062     
 871.56791288399836     
 880.40520030196058     
 883.86591815500287     
 887.87625323899556     
 887.99672990594991     
 888.00364007597091     
 890.53536002797773     
 893.65729141002521     
 901.47473727003671     
 903.17054188903421     
 915.58164578099968     
 916.54864424298285     
 922.29893837700365     
 922.33340465102810     
 923.26537524996093     
 930.81041909300257     
 932.69650592695689     
 948.34880760300439     
 950.16621677996591     
 956.52865664899582     
 961.99436420202255     
 964.28411476599285     
 964.73212954198243     
 976.84214993001660     
 978.39962145301979     
 987.56157654902199     
 993.60522919602226     
 998.39339890895644     
 1005.1452134160209     
 1011.6627720089746     
 1012.6998404950136     
 1031.4624437110033     
 1040.1165560159716     
 1052.7248880249681     
 1057.4082486280240     
 1101.4829525389941     
 1106.6933407050092     
 1111.2361265770160     
 1170.4131715800031     
 1191.7227256239858     
 1209.7706271549687     
 1226.8573553320020     
 1421.3150545700337     
 303.05110031599179     
 352.87135508103529     
 383.15434435202042     
 416.80300355202053     
 421.50858338898979     
 437.03567658597603     
 459.11301017302321     
 480.83901887398679     
 509.20148706797045     
 528.38196746795438     
 537.20234053302556     
 537.49207298702095     
 551.70516480697552     
 555.76319349498954     
 559.56160816998454     
 560.00955933798105     
 561.42489214899251     
 567.23296077200212     
 573.59763035899960     
 581.89212959900033     
 585.28766425501090     
 598.20636290498078     
 604.40991315798601     
 608.48619604099076     
 611.98659981304081     
 626.36771259299712     
 629.32531299203401     
 638.47998768300749     
 643.73661484301556     
 644.52418619795935     
 644.92150214494905     
 663.45329628896434     
 666.10009496501880     
 667.32672307500616     
 674.09025149705121     
 674.09266931901220     
 676.08270046400139     
 683.81988635601010     
 686.16443887900095     
 690.34134596103104     
 692.40410390798934     
 692.96928479301278     
 695.84815263102064     
 695.97224220103817     
 703.87820827501127     
 705.81829890696099     
 716.51877370401053     
 719.93825641903095     
 720.29588479199447     
 722.67551956104580     
 724.22534439997980     
 727.85088503203588     
 730.26174692896893     
 735.74234313203488     
 736.61514142499072     
 744.05994430201827     
 744.43479329999536     
 746.03411866596434     
 749.18815922096837     
 762.96503993001534     
 773.71762904297793     
 777.71843420102959     
 778.34555899101542     
 780.42350076499861     
 787.56293652800377     
 788.28140721999807     
 790.07764722203137     
 791.65471054601949     
 793.21569929702673     
 794.25793964898912     
 794.94946790701943     
 800.23073873395333     
 806.53788883297238     
 806.95505950803636     
 807.42129831400234     
 814.73621649603592     
 816.02944293600740     
 817.45137430599425     
 822.00345562404254     
 823.27574895095313     
 823.52922020200640     
 828.94996959500713     
 831.71128135203617     
 837.73357732803561     
 854.18512042198563     
 860.06287219398655     
 867.75810273899697     
 869.88691720599309     
 875.51326448604232     
 875.93614000501111     
 876.65926129498985     
 884.58222841599490     
 899.17031736997887     
 912.57430805003969     
 929.83240120497067     
 939.16928909695707     
 942.61856733000604     
 957.67976009700214     
 987.95666871900903     
 1142.9076320960303     
 90.918815900979098     
 207.37932591600111     
 313.51920936396345     
 315.22302048205165     
 350.16531159798615     
 368.48950452002464     
 378.30609887000173     
 380.97493345598923     
 403.74318179499824     
 414.91783795499941     
 419.49847641400993     
 430.10607307101600     
 439.34880838799290     
 477.43279346800409     
 482.96568626700900     
 497.94949234504020     
 510.51812949002488     
 524.92586677800864     
 525.57355977897532     
 528.19001033098903     
 530.71962760703173     
 538.34196714800783     
 539.15730567200808     
 543.95170707203215     
 544.76547733502230     
 547.80367971502710     
 549.67180606798502     
 563.16599162301281     
 576.63615476799896     
 579.51877728500403     
 581.35378761700122     
 583.58210001001135     
 583.96453838801244     
 593.30934753199108     
 597.01667675503995     
 597.53586042998359     
 602.54887729999609     
 607.40951258700807     
 612.37343183596386     
 614.84087646199623     
 622.72859003598569     
 626.26392735698028     
 627.36120100301923     
 630.84591688599903     
 634.97349568799837     
 635.56133276096079     
 638.43371047097025     
 639.54082060302608     
 641.70113982900511     
 643.35853799700271     
 643.83682068099733     
 644.82805292995181     
 645.57853099901695     
 646.96777579199988     
 649.80062699900009     
 654.86404772294918     
 655.57487360300729     
 656.08796551002888     
 656.63385837501846     
 658.85228820302291     
 662.17309146298794     
 666.88041522400454     
 676.16765274800127     
 676.67250984802376     
 679.39710914302850     
 680.06600065098610     
 682.00117836898426     
 686.61812200397253     
 693.09167704998981     
 694.11189490702236     
 695.81014886597404     
 703.95098039804725     
 705.36625325598288     
 707.27051493100589     
 708.20398529799422     
 712.11347283399664     
 715.25128682702780     
 722.23913281998830     
 722.78380809002556     
 727.98532306298148     
 728.01735998300137     
 735.60942659497960     
 745.38386066298699     
 747.52774097799556     
 748.10478791996138     
 762.85544552700594     
 763.06375833199127     
 767.67309702897910     
 770.75279448000947     
 772.60802667296957     
 779.02986783802044     
 803.32565673696809     
 819.90875423396938     
 822.81044781999663     
 828.52883452799870     
 838.71205984300468     
 902.26554213202326     
 911.32578485598788     
 973.48539069399703     
 1023.9838249569875     
 297.85669417498866     
 318.02350861299783     
 338.29663887596689     
 339.08873517200118     
 340.15004669898190     
 364.07866038801149     
 374.39522210595896     
 396.30102048802655     
 398.04812384495744     
 409.75182710296940     
 413.11778600799153     
 422.70031977799954     
 434.87601880799048     
 442.14943734597182     
 444.26589873095509     
 455.18713613494765     
 459.04991139494814     
 462.53043840202736     
 464.38237355602905     
 469.86231178301387     
 479.82809815701330     
 480.73782052099705     
 483.35925791499903     
 483.39173064997885     
 483.71315216500079     
 487.04767880600411     
 488.93289822299266     
 490.22860952705378     
 490.36401063395897     
 490.86141209496418     
 493.97961510100868     
 497.67094456299674     
 499.04875236301450     
 505.24523329298245     
 509.16967821697472     
 513.30515315703815     
 516.39513620798243     
 519.00033927499317     
 520.38623218302382     
 528.92182765400503     
 535.46611199097242     
 536.47118936799234     
 545.09875716600800     
 546.71393360401271     
 546.99288475001231     
 550.78948032198241     
 551.66560274001677     
 555.80264196498320     
 556.14370674302336     
 558.66322869498981     
 565.60742472700076     
 566.27867718797643     
 568.36338363401592     
 571.20327213295968     
 571.20920072001172     
 573.05214436003007     
 573.51845056301681     
 578.50176419597119     
 590.30423463397892     
 591.98442089400487     
 598.86374391801655     
 598.87835840904154     
 601.39571850298671     
 606.02971625799546     
 607.50205630698474     
 609.12172415404348     
 612.67846869898494     
 617.38969081797404     
 619.57669540401548     
 620.18957079999382     
 624.53253780200612     
 633.98407605302054     
 635.05603860999690     
 636.98919535201276     
 637.10100875399075     
 637.44161562598310     
 641.30216236499837     
 643.86962260195287     
 647.61121965997154     
 649.40594894497190     
 653.84613129898207     
 662.75526704598451     
 670.36551714403322     
 676.01414874399779     
 676.08565379196079     
 679.82441868900787     
 686.32132362399716     
 686.68977236398496     
 692.44093956705183     
 697.17630209098570     
 700.26245410699630     
 704.73032375698676     
 713.34333577996586     
 715.48500634002266     
 728.87787690403638     
 730.90546483400976     
 734.47001375001855     
 736.39897941000527     
 775.94780529203126     
 790.18866114999400     
 293.04623646399705     
 293.38847843598342     
 323.91818114498165     
 340.20456297800411     
 359.02695059997495     
 381.19281584501732     
 386.69700045295758     
 388.17072404897772     
 398.76224864198593     
 401.35653051099507     
 409.88492120098090     
 414.88241969799856     
 416.93525518203387     
 430.27075845404761     
 440.01303883700166     
 443.55766527302330     
 450.19666875997791     
 450.23156907997327     
 453.02550087397685     
 454.19227958098054     
 456.70848753902828     
 462.77759067597799     
 464.57692750700517     
 465.48330175096635     
 466.93707503500627     
 476.86607104301220     
 477.87803132599220     
 480.48060253099538     
 481.13976160099264     
 482.43910857703304     
 483.08144880895270     
 483.52753984299488     
 485.46406413597288     
 485.92213313200045     
 487.63139670499368     
 488.09807267802535     
 488.17222609900637     
 488.84314973099390     
 490.10428433696507     
 496.42668590100948     
 497.81219550798414     
 498.26895173097728     
 498.44532465597149     
 498.53245077695465     
 501.41370608698344     
 502.91221227799542     
 504.46574755100301     
 511.66542893799488     
 513.14841846103081     
 516.63500236999243     
 517.76759235101053     
 520.30815784999868     
 521.06102140597068     
 524.81514074502047     
 526.22289655002533     
 527.16038004297297     
 529.81263649096945     
 530.84053553099511     
 532.80955740204081     
 533.31247132003773     
 534.10095520899631     
 536.10365265101427     
 536.10590476798825     
 537.01309205702273     
 545.30909609200899     
 554.46089301694883     
 557.29760813596658     
 558.05149014800554     
 558.07517834298778     
 561.03876532102004     
 562.92313864798052     
 564.02804078400368     
 565.99463976704283     
 568.74148999602767     
 570.16659865301335     
 577.05578292900464     
 578.79327491298318     
 584.37403353099944     
 585.48784469399834     
 586.18721681297757     
 593.06717404600931     
 593.68226779997349     
 595.91326987900538     
 599.10141224099789     
 601.93145024002297     
 604.72225852904376     
 607.30546726402827     
 611.41186814999674     
 613.10178785701282     
 617.90441377303796     
 618.92275440500816     
 620.92553128796862     
 628.41566209105076     
 628.61626468802569     
 633.85813502396923     
 642.00097836198984     
 643.71396850800375     
 674.89829022902995     
 686.28254678804660     
 777.63127347402042     
 277.87623461603653     
 293.18658913898980     
 313.94180581695400     
 320.41257597104413     
 325.52286920801271     
 334.06576013803715     
 336.07280381699093     
 347.83058041601907     
 352.91989930201089     
 356.17338416399434     
 360.16338150599040     
 364.64804651198210     
 367.11487941199448     
 370.20558393601095     
 371.24238079099450     
 374.85635181399994     
 377.32770446100039     
 380.88060314999893     
 383.55616851802915     
 386.51387842203258     
 386.97695403703256     
 387.62152479600627     
 390.59768954600440     
 391.34222858701833     
 393.11696740501793     
 394.03575178299798     
 398.00386817799881     
 399.46351780398982     
 405.53712894202909     
 415.16544409800554     
 415.53250166901853     
 417.75209174904739     
 423.03413588198600     
 423.15019972005393     
 424.86782556696562     
 427.44325909996405     
 432.16018578800140     
 433.62546598800691     
 435.64057851000689     
 436.12616800097749     
 436.55764060304500     
 436.90628350299085     
 439.76970304100541     
 441.29014965199167     
 443.34714538196567     
 444.86108548601624     
 445.32286645501154     
 445.52130609104643     
 446.32254605297931     
 447.78241722303210     
 448.43847182899481     
 450.41340814199066     
 451.24705321702641     
 451.40912339498755     
 455.86569292598870     
 456.00999679998495     
 456.19704298698343     
 457.27683295501629     
 459.54102072096430     
 459.98079380398849     
 460.02415629499592     
 460.41609059000621     
 460.97247829404660     
 465.85743872099556     
 467.41646966396365     
 469.75727936800104     
 470.38827124697855     
 473.52207993000047     
 473.97721459000604     
 474.98940018203575     
 475.48975197598338     
 476.63588515797164     
 478.76741480402416     
 478.86677629698534     
 482.87440907896962     
 484.53273501299554     
 484.58244420401752     
 485.07755381299648     
 492.64630017604213     
 495.62634637701558     
 495.90996277699014     
 496.22028439200949     
 498.95264930702979     
 502.66907446796540     
 506.94162468303693     
 511.89334635197883     
 522.07527016696986     
 522.98111334099667     
 527.76362852996681     
 530.46176988503430     
 532.09634525398724     
 534.69191036600387     
 541.58354012598284     
 549.27010653796606     
 564.39870718598831     
 574.77049025101587     
 603.26274436799577     
 608.22349524695892     
 634.03210121503798     
 634.68975224898895     
 226.43361475499114     
 230.21887490997324     
 253.27901980199385     
 257.02364990103524     
 276.02189456898486     
 279.20537133200560     
 280.01990548201138     
 282.92566114896908     
 290.80708768905606     
 291.52401855698554     
 303.91851629799930     
 313.47797399701085     
 315.19962985499296     
 315.96535794902593     
 321.68269744300051     
 321.77169126900844     
 328.22486812603893     
 329.30087885900866     
 329.97196019900730     
 336.81199399201432     
 343.03241704398533     
 343.29376066004625     
 344.93004410900176     
 346.10296750895213     
 347.51332685200032     
 351.69020012900000     
 352.44580053800019     
 352.89722195098875     
 361.52430124703096     
 372.56692621798720     
 373.00658667401876     
 374.15716622199398     
 374.18777033401420     
 374.62480609398335     
 375.02184967201902     
 377.34334163798485     
 380.57657584804110     
 381.62824785005068     
 384.07301796996035     
 384.65454008098459     
 385.22276103595505     
 387.04342428396922     
 390.35861967195524     
 392.00976719398750     
 393.48930463602301     
 394.68737470195629     
 396.24468130600872     
 399.33944552298635     
 399.59398286102805     
 401.02433027699590     
 401.74894531298196     
 403.14926112198737     
 404.55026461300440     
 408.92030546296155     
 410.00158429599833     
 410.88851288601290     
 412.61318450997351     
 413.17369178798981     
 414.92891350301215     
 415.43817780801328     
 416.39433190698037     
 420.79970391996903     
 423.83791668701451     
 425.12798559101066     
 425.33415650500683     
 427.13377275702078     
 428.96894814597908     
 430.70174164901255     
 430.81596594798611     
 431.26091785100289     
 434.43518993497128     
 437.64440491801361     
 437.89848959795199     
 439.95420245197602     
 440.30797218700172     
 441.10092129901750     
 444.57752398797311     
 448.23471036902629     
 451.47621466999408     
 452.58957152301446     
 452.66236930998275     
 453.30426711798646     
 457.52617766999174     
 460.37686167994980     
 463.18320369103458     
 465.55096122401301     
 466.97578416200122     
 467.78095123503590     
 475.76729868899565     
 480.31011188897537     
 481.51179975201376     
 485.20656117005274     
 501.97369539400097     
 506.14939771400532     
 507.51906493405113     
 515.48184436099837     
 521.65561105700908     
 528.37825200601947     
 528.38778505602386     
 553.27552426001057     
 255.10695092496462     
 255.56564569199691     
 256.08748658397235     
 261.32499595999252     
 265.40544281300390     
 287.17126395198284     
 288.17744562000735     
 295.05245523300255     
 295.83208145602839     
 296.10421210399363     
 298.69792809203500     
 299.29004667099798     
 302.02793213300174     
 306.27447884099092     
 306.73175108700525     
 309.41910620604176     
 309.88340425601928     
 310.49523085204419     
 310.85736380500020     
 316.02941440098220     
 317.01652634696802     
 320.21284438000293     
 323.73594634298934     
 323.98980170901632     
 324.37355166900670     
 325.66668791999109     
 327.26897694199579     
 328.51158314704662     
 330.33186973503325     
 330.36753666598815     
 330.65490264701657     
 333.68892672995571     
 333.93635090102907     
 335.44380032300251     
 338.99940469500143     
 339.60704505897593     
 346.08330740203382     
 346.30117794702528     
 348.61384346999694     
 351.48277167294873     
 352.49135860404931     
 354.95759960799478     
 355.49600078398362     
 356.24194146803347     
 357.37041446799412     
 361.44813600502675     
 362.93893937201938     
 363.63981063500978     
 364.97603727196110     
 365.06314502999885     
 368.02616062096786     
 369.67867767199641     
 370.41953345801448     
 371.61248671798967     
 372.73114797804737     
 372.97152660001302     
 373.44937500701053     
 375.67700264201267     
 377.01206216699211     
 377.98637387499912     
 380.11222443002043     
 380.22593512199819     
 383.24015907099238     
 385.23688924498856     
 385.41917829203885     
 386.46173216699390     
 386.93979342997773     
 387.15657237300184     
 391.81740631599678     
 391.98248354397947     
 392.64512567699421     
 392.78648752899608     
 395.33788377698511     
 397.18452624796191     
 397.80704089096980     
 397.81583382398821     
 401.09491160104517     
 403.63728651602287     
 406.67552178195911     
 409.71994026500033     
 417.33051148301456     
 417.82095269701676     
 419.50191468704725     
 421.31091408996144     
 421.93555236503016     
 422.40578713198192     
 426.57046576996800     
 428.93298041098751     
 431.76845397602301     
 432.07146190700587     
 439.58852114499314     
 452.68869587499648     
 455.43107533303555     
 456.23421113099903     
 465.04105855402304     
 475.44183259998681     
 475.87937401200179     
 477.40242209000280     
 514.03089132200694     
 530.53176079201512     
 39.477914010989480     
 211.19084729201859     
 221.23985347803682     
 222.52268608100712     
 236.24843755096663     
 238.41392472398002     
 240.45051989500644     
 244.59218246798264     
 245.21141442999942     
 248.95259911002358     
 249.73029818700161     
 253.53943918400910     
 258.12635962601053     
 260.88205211301101     
 267.36815902101807     
 271.59834714798490     
 272.32627846702235     
 272.58010934997583     
 273.39321260398719     
 275.25231388100656     
 275.84579090704210     
 276.06050245795632     
 279.13078371697338     
 284.66622843901860     
 287.59412788698683     
 288.44295817997772     
 289.69429913198110     
 294.11882972600870     
 294.76492683700053     
 296.03122631204315     
 297.63963789102854     
 297.68123120203381     
 298.13825088803424     
 298.65497110103024     
 300.80557154200505     
 303.04362219601171     
 306.56350899999961     
 306.57990198902553     
 307.12465644796612     
 309.46253012499074     
 310.63394524704199     
 312.84758134698495     
 313.89131464599632     
 314.88675838196650     
 315.13554488599766     
 315.70449963101419     
 317.08467441797256     
 319.57103949203156     
 320.14299027499510     
 320.23696502699750     
 321.71174354397226     
 322.22915799496695     
 323.45739801099990     
 324.09177963004913     
 324.16101979603991     
 325.42316599300830     
 325.67792843701318     
 329.32137618598063     
 329.61455960298190     
 330.22353165299864     
 331.93189575901488     
 332.13575025799219     
 332.97522088402184     
 333.17750798998168     
 333.75252524402458     
 335.23901019600453     
 337.19624398503220     
 337.42222015600419     
 338.91303009702824     
 339.85271781298798     
 341.58590385899879     
 341.62200242601102     
 342.78614208800718     
 344.83495047199540     
 345.39809527102625     
 346.57912704098271     
 348.64957242499804     
 349.51342406601179     
 352.26516228303080     
 356.02347032801481     
 357.38712541101268     
 358.80634507304057     
 359.06945146899670     
 359.99999363295501     
 360.90208755695494     
 364.85910053597763     
 365.65188924298855     
 366.62869538902305     
 367.72429368499434     
 368.15234479197534     
 377.19103492400609     
 378.77291916502872     
 380.23948459699750     
 381.52234812005190     
 382.17025714600459     
 394.72899160999805     
 397.24135291401763     
 414.94549312395975     
 422.63773164298618     
 461.63195164600620     
];

B_time = [
   10.283393157005776     
 29.339019178005401     
 30.446058012021240     
 37.274687349970918     
 42.463789996982086     
 43.634478966996539     
 45.489844732976053     
 45.801286595000420     
 46.022369042038918     
 48.412975299987011     
 49.082297244982328     
 49.317549122031778     
 50.107524545979686     
 50.585649692977313     
 50.843541043985169     
 51.156362720998004     
 51.292184579011519     
 51.427821797959041     
 51.620582875970285     
 51.936986884975340     
 52.302296934009064     
 52.318081656005234     
 52.439312674046960     
 52.784706988022663     
 52.805624553991947     
 52.936030282988213     
 53.195114848960657     
 53.211192041053437     
 53.320396144990809     
 53.370235948008485     
 53.546053657017183     
 53.590643298986834     
 53.844716127030551     
 54.086654632992577     
 54.151239797007293     
 54.195206426957157     
 54.630101593036670     
 54.737806771008763     
 54.749036528985016     
 54.907524146023206     
 54.949844599992502     
 54.950332922977395     
 55.066773259022739     
 55.154090420983266     
 55.251420003012754     
 55.437177046027500     
 55.634252766962163     
 55.961491191003006     
 56.047145480988547     
 56.206322137033567     
 56.522645738034043     
 56.628318139992189     
 56.861317839997355     
 57.393467371002771     
 57.561595641018357     
 57.598673804022837     
 57.632997483015060     
 57.807072526018601     
 57.855771002010442     
 57.981278606050182     
 58.057592977012973     
 58.402230397041421     
 58.479161306982860     
 58.781436582037713     
 58.796455539995804     
 59.024191293981858     
 59.050491954025347     
 59.086664135043975     
 59.172714118962176     
 59.750517425010912     
 59.926525872026104     
 60.097261112008709     
 60.149016111972742     
 60.511986296041869     
 60.753088736033533     
 61.281337732973043     
 61.791745869966689     
 61.872163897030987     
 62.566393399960361     
 62.750465682009235     
 63.098768293973990     
 63.129844990035053     
 63.232474945019931     
 63.303652148984838     
 63.520897160982713     
 63.643540685996413     
 63.643963713955600     
 63.723962440039031     
 63.981909157009795     
 64.358930111979134     
 64.448724828951526     
 64.549715453002136     
 64.915202382020652     
 66.643112121033482     
 68.284255652979482     
 68.675689330964815     
 69.255347717960831     
 69.814425159012899     
 70.119670180021785     
 71.497362833004445     
 38.912952214013785     
 40.900273719977122     
 41.045680837996770     
 45.752335141994990     
 46.600725461961702     
 47.645738483988680     
 54.926950449007563     
 58.088280652009416     
 63.845610993972514     
 65.493815149995498     
 66.717789296002593     
 68.511173230013810     
 68.863804390013684     
 69.019571589014959     
 69.559369869995862     
 70.816456346015912     
 72.762272430001758     
 73.412897887988947     
 74.959117572987452     
 75.101454866991844     
 75.695657711010426     
 76.582637158979196     
 77.068806688010227     
 78.730114553996827     
 78.772692432976328     
 78.792635474994313     
 79.541876168979798     
 79.688649775984231     
 80.287046258978080     
 80.990898527961690     
 81.241514133056626     
 81.249464719032403     
 82.957730023015756     
 83.708049622015096     
 84.550196185999084     
 84.742854821961373     
 85.749935097992420     
 86.717810543021187     
 87.466884196968749     
 88.669804575969465     
 88.901275060954504     
 89.156226099003106     
 89.214320647995919     
 90.801715435984079     
 91.212810362980235     
 91.583456151012797     
 91.985314993013162     
 92.236881731019821     
 92.414735304017086     
 92.482274264970329     
 92.608328772010282     
 92.635968510003295     
 93.449819510977250     
 93.560999115987215     
 93.757643625955097     
 94.684842590999324     
 95.495315589010715     
 96.067094814032316     
 96.131554352992680     
 96.412544207007159     
 96.981152811960783     
 97.073025738995057     
 97.528062622994184     
 97.895737224025652     
 98.274201059015468     
 98.376172664982732     
 98.546543104050215     
 98.649548455956392     
 99.224964816996362     
 99.917212948028464     
 100.73740817600628     
 100.83462706196588     
 101.12860153795918     
 101.95463237201329     
 102.60977361199912     
 103.03254992800066     
 103.30972695199307     
 103.35890881298110     
 103.88379820500268     
 103.95131143799517     
 104.06070818495937     
 104.85129486501683     
 105.71465055801673     
 106.49145516601857     
 106.79904132097727     
 107.17924697301351     
 109.19432999799028     
 109.37765674502589     
 110.18236265098676     
 110.55238570499932     
 111.76252135395771     
 111.97754845599411     
 112.53026806999696     
 113.84347517602146     
 115.38397138798609     
 118.77591663296334     
 119.65080623299582     
 121.56654414103832     
 126.52208088198677     
 128.00736285897437     
 22.459469738998450     
 30.344246231950819     
 34.071697968989611     
 34.464957305986900     
 35.205301827983931     
 36.829422619019169     
 37.069884668977465     
 45.660230258014053     
 51.134162798989564     
 56.728679633000866     
 57.884338358009700     
 64.018802252016030     
 67.028165895026177     
 70.031944067042787     
 77.393794903007802     
 79.294784475991037     
 79.463978546962608     
 80.642779398011044     
 82.794340974010993     
 85.035678655025549     
 85.041385434975382     
 85.131918297964148     
 86.429053621017374     
 86.534299530030694     
 87.497721149004065     
 87.555636275035795     
 88.875971720030066     
 89.672070153988898     
 89.986507139983587     
 90.229473970015533     
 90.262405566987582     
 90.459332138998434     
 92.032932717003860     
 92.681838941993192     
 92.899697138986085     
 93.146846233983524     
 93.427124244975857     
 94.232232300040778     
 96.011919190001208     
 96.404225373000372     
 96.936104726977646     
 97.281087793991901     
 97.692324244999327     
 98.145916078006849     
 98.342254517949186     
 98.418347136001103     
 98.823304635006934     
 99.408795710012782     
 99.579760462045670     
 100.18124639597954     
 100.32004642300308     
 100.39124998101033     
 101.27529281098396     
 101.43010463699466     
 101.84709985798690     
 102.16543854202610     
 102.73480086005293     
 103.39022643602220     
 103.97893583495170     
 105.44045727502089     
 106.39089220901951     
 106.56148610200034     
 106.86823502299376     
 106.98391983198235     
 107.52168893598719     
 108.01320403104182     
 109.15832629497163     
 109.62458243797300     
 109.96908828400774     
 110.00298061699141     
 110.22730653098552     
 110.89970587001881     
 111.97590959700756     
 112.18665257695829     
 113.97102710796753     
 114.93869275698671     
 116.95729800098343     
 117.82683648902457     
 118.22915168001782     
 118.27045474899933     
 118.47780645499006     
 119.04012080101529     
 119.67374449799536     
 120.62853339099092     
 121.38291012297850     
 122.42205373500474     
 122.70831486099632     
 123.09693230997073     
 125.09448857599637     
 127.96557435503928     
 128.62415725894971     
 128.79728258203249     
 131.95096625294536     
 132.43148200801807     
 133.95471862499835     
 140.97554562601727     
 142.15525903197704     
 145.02149987302255     
 149.95353521197103     
 159.88477241498185     
 4.8105381869827397     
 12.878142093017232     
 18.839648918015882     
 22.395573199028149     
 30.739687502966262     
 35.452788603026420     
 36.980384494992904     
 41.084898834000342     
 41.231163896969520     
 45.771148737985641     
 46.170871366979554     
 46.742424435971770     
 46.813560527982190     
 48.947348201007117     
 50.906028752971906     
 53.567739913996775     
 59.382788565999363     
 61.622412644966971     
 61.862426523992326     
 66.232279716001358     
 66.604124917008448     
 67.171190587047022     
 69.139433475967962     
 77.356735383975320     
 79.310846149979625     
 79.748953212983906     
 81.873048676992767     
 83.277867390017491     
 84.432654675038066     
 84.491955370001961     
 85.286427718005143     
 86.839660279976670     
 87.559078569989651     
 87.588808509986848     
 88.439019120996818     
 90.404973227996379     
 90.907618397031911     
 90.942561251984444     
 91.216285636008251     
 91.769125252962112     
 91.846474591991864     
 92.002948640962131     
 92.096773764002137     
 92.149562250007875     
 92.667536460969131     
 92.764210889989045     
 93.662239069992211     
 94.599418003985193     
 95.605400867993012     
 95.976376228965819     
 97.159573487995658     
 97.239035472972319     
 97.852332709007896     
 98.436673902964685     
 100.78697854495840     
 100.98882592597511     
 101.13403293798910     
 101.24124144198140     
 101.25984761700965     
 101.77748850896023     
 102.61408591101645     
 102.85263242200017     
 105.21067255100934     
 105.47740619000979     
 106.06487673398806     
 106.56581181101501     
 106.65338822099147     
 107.43907080299687     
 107.96916786703514     
 110.01216342102271     
 110.07389238901669     
 110.74933968100231     
 111.83303877699655     
 113.27395587204956     
 113.74594127800083     
 114.08466210600454     
 114.14737564901588     
 115.20200615900103     
 116.43811150104739     
 116.43962161801755     
 122.60975618800148     
 122.81941222294699     
 124.32113306201063     
 124.53310539701488     
 132.52340208401438     
 135.52541846799431     
 135.88732911500847     
 139.11115514102858     
 143.77868601097725     
 144.25412244995823     
 149.51563423499465     
 153.59316285204841     
 155.84626904001925     
 156.27413620898733     
 157.01834167499328     
 158.27770509396214     
 158.94544053002028     
 163.09528551599942     
 165.28068023599917     
 168.85808495600941     
 3.3441680134274065E-003
 13.678225555981044     
 15.336679116007872     
 23.434525087010115     
 24.061849721008912     
 25.394447065016720     
 26.166261531994678     
 27.467974058992695     
 29.077154619037174     
 29.143443731998559     
 29.334949703013990     
 32.369746049982496     
 36.985382982005831     
 38.463316417997703     
 42.090097860025708     
 42.446675725979730     
 44.468741452030372     
 45.896164358011447     
 46.007653461012524     
 46.951675213000271     
 49.249497610027902     
 50.838373640028294     
 57.697205408010632     
 59.597048137977254     
 61.525190854968969     
 62.292123867955524     
 62.713739420985803     
 63.518181098042987     
 64.780732518003788     
 65.802380344015546     
 66.344102902046870     
 66.806661029055249     
 69.276049909996800     
 70.811228466976900     
 71.687513517972548     
 73.549451968981884     
 73.969153197016567     
 74.287687716016080     
 75.868628252006602     
 79.511486950039398     
 80.035495681979228     
 80.726860571012367     
 81.257565760985017     
 81.758441685989965     
 88.318453282001428     
 91.233540886023548     
 92.250487680023070     
 93.389515220012981     
 94.257992348982953     
 94.347235648019705     
 95.109656897024252     
 95.812526046007406     
 95.978587549005169     
 98.612094882992096     
 98.924754195963033     
 100.73129821399925     
 101.88227903604275     
 102.32286082400242     
 102.96041982900351     
 102.98279145202832     
 105.86251564597478     
 106.25823259301251     
 106.70427316898713     
 107.89286198397167     
 107.98339300299995     
 108.17141266498948     
 109.01797171798535     
 109.31825895898510     
 109.34742319601355     
 109.43998169701081     
 109.66319081897382     
 109.69796983100241     
 110.72024268296082     
 110.84229661000427     
 112.23828696698183     
 113.27389711298747     
 114.12512839498231     
 114.20587584399618     
 114.72237243998097     
 116.52836063102586     
 116.79402797599323     
 118.97997124295216     
 119.93240850500297     
 121.07851891801693     
 121.13167605001945     
 122.20782334898831     
 123.68784558697371     
 129.57972725998843     
 129.63443793600891     
 133.09097993996693     
 138.49791110097431     
 140.51965273701353     
 143.82535800099140     
 148.25528278504498     
 155.79652055201586     
 171.72052694199374     
 175.27188382105669     
 182.62678135500755     
 189.25037967402022     
 208.88103728799615     
 10.602359509037342     
 20.337739580019843     
 22.008112284995150     
 24.670062634977512     
 27.089691422996111     
 27.772515012009535     
 29.208748246019240     
 30.252719972981140     
 31.685168481024448     
 32.585243680980057     
 34.916586157050915     
 35.170306626998354     
 35.745030655991286     
 37.802556668000761     
 40.342894918983802     
 42.552812281006481     
 42.717322369979229     
 43.684534474974498     
 44.195595191966277     
 47.097850646998268     
 47.766558347037062     
 48.115316007984802     
 53.495006020006258     
 54.405591695976909     
 54.788523467024788     
 57.786212773993611     
 59.554421097040176     
 61.365705673000775     
 63.010956668993458     
 64.040485961013474     
 65.955941024993081     
 67.372814952977933     
 70.590657224005554     
 73.710455960012041     
 74.417651516036130     
 75.853350438002963     
 78.982919407018926     
 81.127812409016769     
 85.081234768033028     
 86.141552506014705     
 87.885233809996862     
 88.696568471030332     
 88.867879294033628     
 88.887947284965776     
 89.501132131030317     
 91.019462575961370     
 91.406339881999884     
 91.818791700992733     
 92.878227835986763     
 92.982828983978834     
 93.028815487981774     
 93.761019374011084     
 94.331319138989784     
 94.438563740986865     
 94.869043921004049     
 95.966376951022539     
 96.684019403008278     
 98.269679035001900     
 98.855224055005237     
 99.902137955010403     
 101.01857826102059     
 101.74208967102459     
 101.87786697299452     
 101.99428355100099     
 102.56169350101845     
 104.33781583595555     
 104.83595018798951     
 105.01477956504095     
 106.83383850503014     
 107.26095197699033     
 107.58833150798455     
 110.14383513596840     
 111.21929210895905     
 111.51534526498290     
 113.26711643097224     
 116.07337100099539     
 116.13953876902815     
 119.31447430502158     
 120.29682811000384     
 120.96261111198692     
 120.99862432596274     
 122.09293382498436     
 122.35080009698868     
 125.04015404300299     
 126.72029902902432     
 126.85176046099514     
 128.29551361501217     
 134.80827830499038     
 135.99925524898572     
 144.62569187599001     
 151.75067860702984     
 153.72309899597894     
 153.89927494397853     
 157.20901539403712     
 159.30659238400403     
 159.49516348401085     
 160.78166070301086     
 168.86896027199691     
 181.02444977802224     
 203.73814198002219     
 8.6665601702407002E-004
 7.0358250988647342E-002
 14.470856368949171     
 22.177905040967744     
 32.956355992006138     
 34.312180523003917     
 36.181801016966347     
 42.257566048006993     
 44.048567424004432     
 45.434248380013742     
 46.479136345966253     
 49.245045149989892     
 51.970407979970332     
 53.239551462989766     
 55.964636480028275     
 60.152084629051387     
 61.152222676028032     
 63.726518382027280     
 64.574700240977108     
 70.313363337016199     
 70.725529639981687     
 71.002046189969406     
 71.506649032991845     
 71.552845596976113     
 71.608793692023028     
 72.051160096016247     
 72.441908924956806     
 76.802110104006715     
 77.151307947991882     
 77.975490198994521     
 78.251276850001886     
 78.503722663968801     
 79.142383116006386     
 79.245454366027843     
 81.401279729965609     
 81.755988159042317     
 81.816095639020205     
 83.508661087020300     
 83.814787061011884     
 83.980905246047769     
 84.491234379005618     
 85.019307779963128     
 86.587076192023233     
 87.410565715981647     
 87.569161542982329     
 87.590034381020814     
 89.943453509011306     
 90.062962054973468     
 90.107045314973220     
 91.146839851979166     
 91.599359054001980     
 91.697324389009736     
 92.193957696959842     
 92.727798087988049     
 93.354989157989621     
 94.026620926975738     
 95.260848962992895     
 95.755501949985046     
 95.843029823969118     
 96.552065252035391     
 99.632914870046079     
 99.997547652979847     
 100.91223263798747     
 101.35602602199651     
 101.53678694699192     
 101.59946080599912     
 102.25455584999872     
 102.35311494499911     
 103.33455445099389     
 106.43014353298349     
 107.30171335302293     
 108.36110025702510     
 109.22308364399942     
 110.32779529801337     
 111.52401207800722     
 111.59451039700070     
 112.02209675597260     
 112.57250729401130     
 113.88279575802153     
 114.15914930601139     
 114.82077974296408     
 114.94055041001411     
 116.88550733996090     
 117.27522588596912     
 118.88176821899833     
 119.88027102901833     
 121.06607518997043     
 122.50997434102464     
 124.10868103196844     
 125.08415691298433     
 128.67524968599901     
 128.86114379297942     
 133.59702740702778     
 135.49252744601108     
 138.66615258000093     
 138.96943507198012     
 145.60537943901727     
 153.98905688099330     
 167.40746593399672     
 184.98245112597942     
 7.7182781998999417E-002
 24.361685161013156     
 27.404588773963042     
 35.452139161992818     
 37.474057281040587     
 42.233129779982846     
 42.800508106010966     
 45.054126970004290     
 48.110233501996845     
 48.194681819994003     
 48.561292964033782     
 49.069587573001627     
 49.565685420995578     
 50.454278191027697     
 50.955404625972733     
 52.610365362023003     
 53.127699689997826     
 53.802230108005460     
 57.734846505976748     
 58.493718062993139     
 59.237161437049508     
 60.480063238996081     
 64.101806125021540     
 64.872830790991429     
 66.083371296990663     
 67.008297574997414     
 68.941873361007310     
 71.719877169001848     
 73.366475104994606     
 73.533312269020826     
 75.071768604975659     
 75.982512528018560     
 76.423524514015298     
 76.578041726024821     
 76.625282962981146     
 76.944230953988153     
 77.160004976962227     
 79.395066299010068     
 80.073434643971268     
 80.299899180012289     
 80.407729905971792     
 81.059526971017476     
 81.120430132956244     
 81.378734025987796     
 81.647093898034655     
 83.561843413044699     
 83.565710938011762     
 84.285343732975889     
 84.459836007968988     
 84.632101942028385     
 85.207351651974022     
 85.759993495012168     
 85.793679426016752     
 85.811661301995628     
 86.030413903994486     
 86.168423257011455     
 86.761136197019368     
 86.802670756995212     
 86.862717818003148     
 86.949216411972884     
 87.114025931979995     
 88.269364356005099     
 89.028461938956752     
 89.373663059028331     
 89.602661136013921     
 90.621619650977664     
 90.808871994027868     
 91.318460420006886     
 91.358990577980876     
 91.503282912017312     
 91.890926246007439     
 91.896536057989579     
 92.080746303021442     
 92.569945764029399     
 92.650128534005489     
 95.559223018004559     
 95.708270103030372     
 95.982423415989615     
 96.105601531977300     
 96.394048193993513     
 96.838574688998051     
 97.023962997016497     
 97.684747335035354     
 98.734692863014061     
 99.339515312982257     
 100.20981701201526     
 100.91155407502083     
 102.52654104097746     
 102.73164208099479     
 104.24150194501271     
 104.89711729704868     
 107.04020255000796     
 108.12901827495079     
 110.24044635100290     
 115.28599926899187     
 116.89510079298634     
 120.20367814501515     
 139.14929635199951     
 142.30862374202115     
 147.81812788796378     
 15.298556243011262     
 16.875953974027652     
 20.569675186008681     
 22.571487259003334     
 25.150858249980956     
 28.252029677969404     
 29.272053043998312     
 32.145431931014173     
 35.083018122997601     
 37.804587505990639     
 40.575215619988739     
 40.769401855999604     
 41.545784501009621     
 43.032533924037125     
 43.623690020001959     
 44.115893793990836     
 44.436339879990555     
 45.270404497045092     
 46.556197523023002     
 49.166742235946003     
 50.428043755993713     
 50.836612356011756     
 51.629064037988428     
 56.569047685014084     
 57.962446740013547     
 58.694270141015295     
 58.995435866003390     
 59.080348304996733     
 59.511754266044591     
 61.537143282010220     
 61.851360837987158     
 63.209475542011205     
 63.222577151027508     
 63.251946733973455     
 63.313656281970907     
 64.742039519012906     
 64.930722609045915     
 65.430265271977987     
 65.515074043010827     
 67.340313224005513     
 67.453003191971220     
 67.851036454958376     
 67.894710257009137     
 68.284452723979484     
 68.514198038028553     
 68.523832951032091     
 68.964704198006075     
 69.626289301028010     
 69.736516329052392     
 70.311115970020182     
 70.625898687983863     
 71.467218347010203     
 71.474215068039484     
 72.834473449969664     
 72.959070882992819     
 73.267482672003098     
 74.399730339995585     
 74.566590156988241     
 74.707844045013189     
 74.979549957031850     
 75.208428854995873     
 76.244256081990898     
 76.409664298989810     
 76.582310169003904     
 77.092818583012559     
 77.477189575030934     
 77.758025565999560     
 78.013495457998943     
 78.132937174988911     
 78.145219583006110     
 78.451109595014714     
 78.624865407997277     
 78.628962059970945     
 78.718458275019657     
 79.054114369966555     
 79.249521151999943     
 80.168920801952481     
 80.259141683985945     
 81.338631982041989     
 81.558426190982573     
 81.640550610958599     
 81.864141187979840     
 82.131019969005138     
 82.180524169991259     
 83.046376732992940     
 83.654412231000606     
 84.373999218980316     
 84.874873665976338     
 84.957276362983976     
 85.518744074041024     
 87.880831526010297     
 87.959281006013043     
 89.229124458972365     
 90.543378676986322     
 91.216618000005838     
 93.826859584019985     
 97.289080469985493     
 101.18696115998318     
 106.74681781599065     
 111.59386306698434     
 9.3601889189449139     
 12.825333465996664     
 14.122748371970374     
 18.834056982013863     
 21.162317908019759     
 21.914590922999196     
 25.588025182019919     
 25.754515137989074     
 27.005945016979240     
 27.404458762961440     
 28.842799245030619     
 35.601232948014513     
 38.107029006001540     
 38.267460319970269     
 39.113446872972418     
 40.308484610985033     
 41.510452519985847     
 43.652122185972985     
 44.373291197000071     
 44.612835757026915     
 45.171352234960068     
 45.910789377987385     
 46.307101221987978     
 46.676609175978228     
 47.524403146991972     
 48.268778608005960     
 50.049519529973622     
 51.744506691000424     
 52.843470684019849     
 54.216328262002207     
 54.553139602008741     
 57.042037838022225     
 57.207291711005382     
 57.706785065005533     
 57.723417197004892     
 57.959896387998015     
 58.081401774019469     
 58.731044884014409     
 58.810372834966984     
 59.382676128007006     
 60.430068751040380     
 60.574555466999300     
 60.830917206010781     
 61.221458098036237     
 61.271587532013655     
 61.678006444009952     
 61.896523787989281     
 62.232926528959069     
 62.249369011027738     
 62.378347841964569     
 62.770026973041240     
 62.868632751051337     
 62.891218787000980     
 63.343697439995594     
 63.761935773014557     
 64.501095219980925     
 64.879545052011963     
 65.218036066042259     
 65.234148164978251     
 65.610125562001485     
 66.003746750007849     
 66.204607699008193     
 66.460974551038817     
 66.482392177043948     
 66.483283517998643     
 67.001999005035032     
 67.099079325969797     
 67.272395914013032     
 67.319846018042881     
 67.408246898034122     
 67.434441584977321     
 67.715651332982816     
 68.304070378013421     
 68.367941866978072     
 68.868439898011275     
 68.976598657027353     
 69.486285282007884     
 70.093213107029442     
 70.103412781027146     
 70.104124021017924     
 71.605743545980658     
 72.487122682970949     
 72.924502466979902     
 73.339986375009175     
 75.305423408979550     
 75.494910851994064     
 76.975300411984790     
 77.139630933990702     
 78.397796464036219     
 79.951523045019712     
 80.623471680970397     
 82.327527329965960     
 83.427410890988540     
 83.572105795028619     
 86.478297216002829     
 86.626736879989039     
 86.756995011004619     
 92.914770489034709     
 101.92385356000159     
 113.88212055299664     
 2.9363151220022701     
 16.762306858028751     
 18.688552696024999     
 18.709548464976251     
 25.163139857992064     
 25.164838539960328     
 27.361838601995260     
 27.531242284050677     
 27.566344022983685     
 27.710593974974472     
 28.114880537032150     
 28.787805618019775     
 32.672366272017825     
 32.785016815003473     
 33.629698771052063     
 35.902513190987520     
 36.190233521978371     
 37.694668947020546     
 38.952957507048268     
 39.240777212020475     
 40.493634679005481     
 40.995525322039612     
 40.999850028019864     
 44.222334486956242     
 45.829784010013100     
 46.314154346007854     
 47.019952910020947     
 47.048038516019005     
 47.187429105979390     
 47.666922220960259     
 47.957987778994720     
 48.612363059015479     
 49.273946936009452     
 49.418975726002827     
 49.588905078999233     
 49.900539088994265     
 50.256832187995315     
 50.326675005024299     
 50.657957165036350     
 50.900976870965678     
 50.977353823953308     
 51.063632198027335     
 51.359986694005784     
 52.539923684031237     
 52.707823124015704     
 53.404841339041013     
 53.790736899012700     
 53.914511206967290     
 53.940764628991019     
 54.219799863989465     
 54.869121256982908     
 55.391399478947278     
 55.438389027956873     
 55.439337679999880     
 55.652738774020690     
 55.682524489006028     
 55.834475878975354     
 56.158170332026202     
 56.400351835996844     
 56.735237087996211     
 57.078691947041079     
 57.192811706976499     
 57.242405815050006     
 57.369831773045007     
 57.469848686014302     
 57.631617048056796     
 57.753343599964865     
 58.287377223023213     
 58.673514852998778     
 59.241855860978831     
 59.323090558988042     
 59.775260442984290     
 59.918847931025084     
 59.930583461013157     
 60.291386616998352     
 60.837251279968768     
 61.450195434968919     
 61.845723945007194     
 62.469935169967357     
 63.762360288994387     
 64.223545430984814     
 64.901959057024214     
 65.088584640005138     
 65.339344706037082     
 65.435453704965767     
 66.391093019978143     
 66.805902217980474     
 66.853744128020480     
 67.338257219991647     
 68.510634581965860     
 69.049570058006793     
 71.178229123994242     
 71.215945769974496     
 71.282722620991990     
 74.494385867030360     
 77.277562490024138     
 79.310514959041029     
 85.641159744001925     
 86.489115600998048     
 91.747413420991506     
 15.184710759029258     
 17.804675687977578     
 18.405623645987362     
 19.054402785026468     
 23.441871543996967     
 23.761037027987186     
 27.855507447966374     
 28.424656391958706     
 28.542907356983051     
 29.074420681048650     
 29.197692923014984     
 29.469664525007829     
 33.262742688006256     
 33.654195318056736     
 34.269357718992978     
 34.272869019012433     
 34.536532195983455     
 34.538037004997022     
 34.910455489996821     
 35.159640322031919     
 35.497833724017255     
 36.079967571015004     
 36.101696772966534     
 36.229089797998313     
 36.323840653989464     
 37.450871868990362     
 38.673073540965561     
 39.147058498987462     
 39.534146736958064     
 39.574916762998328     
 39.690512221015524     
 39.988764987036120     
 39.995717427053023     
 39.999276627961081     
 40.847029727010522     
 41.427926760050468     
 42.099503899982665     
 42.135399115039036     
 42.429764398024417     
 42.885288162971847     
 43.689804199035279     
 43.920847237983253     
 43.922692084044684     
 44.055466941965278     
 44.124738850980066     
 44.593585936003365     
 45.166865954990499     
 45.238271099980921     
 45.257747182971798     
 45.835040097997990     
 46.033483193023130     
 46.173232461034786     
 46.569075376028195     
 46.585953082016204     
 46.656018822046462     
 46.809885096969083     
 47.018348007986788     
 47.033598243026063     
 47.241361551976297     
 47.442451536015142     
 47.465878140996210     
 47.479961553995963     
 47.519645997032057     
 47.691621517995372     
 47.963537848962005     
 48.052470323978923     
 48.229797332023736     
 48.432958154007792     
 48.665237487992272     
 48.746155590983108     
 48.768674470018595     
 48.947931364993565     
 49.079608721018303     
 49.635532206972130     
 49.669123670028057     
 50.413596110010985     
 50.434026601025835     
 50.455780567019247     
 50.489696669974364     
 50.690773181966506     
 50.852878426027019     
 51.079872998001520     
 51.105356053973082     
 51.525790726009291     
 51.566865653963760     
 51.964566390961409     
 52.363835389027372     
 52.728417175007053     
 52.783944119990338     
 53.891508498985786     
 55.754583887988701     
 57.742014001996722     
 59.688221990014426     
 59.898947474022862     
 60.973770450975280     
 61.205335607053712     
 61.981723589997273     
 63.057192837994080     
 70.383097981975880     
 73.968273199046962     
 6.6163780500064604     
 7.4224993360112421     
 8.5786367410328239     
 14.798209998989478     
 21.124234942020848     
 22.269949647015892     
 23.113285059982445     
 26.005196337006055     
 27.119327639986295     
 27.419846132979728     
 28.255272252019495     
 30.326025379996281     
 30.826568090997171     
 31.058680117013864     
 31.446859232033603     
 32.141011222964153     
 32.196713926037773     
 32.395292992994655     
 32.573333123989869     
 33.281312912004068     
 33.502022660977673     
 33.701913645025343     
 33.822652060014661     
 34.203601163986605     
 34.424593720003031     
 34.801341154030524     
 34.951963005005382     
 35.631370438029990     
 35.866668500006199     
 35.930668305023573     
 35.967575938033406     
 36.358864530047867     
 36.505786637950223     
 36.586431002011523     
 36.709303065028507     
 36.993338230007794     
 37.283081224944908     
 37.313080360007007     
 37.365091012965422     
 37.720928558032028     
 37.773560024972539     
 37.823695928964298     
 37.908334280014969     
 37.996036594035104     
 38.077571313944645     
 38.078058346000034     
 38.373872784955893     
 38.403555808006786     
 38.468318884028122     
 38.591116598981898     
 38.769696529954672     
 38.936253088002559     
 39.753782835032325     
 39.795687522040680     
 39.849517411959823     
 39.992513444041833     
 39.995541008014698     
 40.055371239024680     
 40.144549568998627     
 40.388256818987429     
 40.470987398002762     
 41.040351107018068     
 41.467370814993046     
 41.921618174004834     
 42.810272815986536     
 42.811523246986326     
 42.923696745012421     
 43.219547223008703     
 43.273919934988953     
 44.216724274971057     
 44.241011563979555     
 44.454689418955240     
 44.663066736015026     
 44.781797047995497     
 45.077731518016662     
 45.081717262975872     
 45.084049211000092     
 45.100406159006525     
 45.211140831990633     
 45.722708205052186     
 46.310831294977106     
 46.627171137020923     
 47.190227154002059     
 47.381148296000902     
 47.383058298961259     
 47.861095493019093     
 48.054389488010202     
 48.250492483028211     
 48.419316655024886     
 48.494978304021060     
 48.743688686983660     
 48.748400570009835     
 49.764507314015646     
 49.878329382976517     
 51.544423115032259     
 52.604405093006790     
 52.890173729043454     
 55.275726221036166     
 59.764404696004931     
 60.290591873985250     
 5.5004554539918900     
 7.2170828729867935     
 8.3348517490085214     
 9.7977951909997500     
 13.431279990007170     
 18.653523491986562     
 19.434061477950308     
 19.842629346996546     
 22.626733532000799     
 22.667056153004523     
 24.380824419029523     
 25.256384248030372     
 25.304337748966645     
 25.837785022973549     
 25.877022282977123     
 27.626417985011358     
 27.685088189027738     
 27.749030314967968     
 27.818895892007276     
 27.988648889993783     
 28.203007253003307     
 28.500269130978268     
 28.546401633007918     
 29.364862331014592     
 29.779325493029319     
 30.155689518025611     
 30.243950523028616     
 30.458812669967301     
 30.760304547962733     
 31.191779594984837     
 31.442791697045323     
 31.488024818012491     
 31.491238209011499     
 31.532032544957474     
 31.584240017982665     
 31.617149420955684     
 31.790116358955856     
 31.836442996980622     
 31.873396139009856     
 31.888383523968514     
 32.072492397041060     
 32.143136171973310     
 32.148649608017877     
 32.245138122991193     
 32.276118449983187     
 32.346354627981782     
 32.461496900999919     
 32.618625176954083     
 32.638190478028264     
 32.847236344008707     
 32.862847107986454     
 33.064922903955448     
 33.358704056008719     
 33.623141977004707     
 33.755899887997657     
 33.819299209979363     
 33.858485492994078     
 34.234424285008572     
 34.295143447001465     
 34.547433111001737     
 34.604999653005507     
 34.731586773996241     
 34.735410302993841     
 34.760557791043539     
 34.865613307978492     
 35.247105075977743     
 35.289920418988913     
 35.470236382039730     
 35.590163624961860     
 35.615015719027724     
 35.656173683993984     
 35.769609125040006     
 36.238440674962476     
 36.285255120019428     
 36.603381632012315     
 36.846216108999215     
 37.377167429018300     
 37.437394378008321     
 37.632532085001003     
 37.655563100997824     
 38.079730614961591     
 38.184890992997680     
 38.301235482969787     
 38.305201902985573     
 38.650535029009916     
 38.702714148967061     
 38.945850543968845     
 39.146105140040163     
 39.396492289029993     
 39.965581026975997     
 40.684318016981706     
 41.466657872020733     
 41.572398844000418     
 41.960320239013527     
 42.126550074026454     
 42.131357240956277     
 42.446673555998132     
 43.470003121008631     
 44.005555182986427     
 46.151538498990703     
 7.1429465269902721     
 7.7532083310070448     
 13.273029775009491     
 15.221432028978597     
 15.555683446000330     
 18.196248763997573     
 18.398421343998052     
 19.613547697023023     
 21.438300650974270     
 21.480244598002173     
 21.578374414995778     
 22.095840678026434     
 22.527481510012876     
 22.877884006011300     
 23.234634086955339     
 23.346175830985885     
 23.500667883956339     
 23.682638600002974     
 24.460987410973758     
 24.844855196017306     
 24.912049337988719     
 24.952728157979436     
 25.148046620015521     
 25.211347763019148     
 25.566309405025095     
 25.661448396975175     
 25.665428766980767     
 25.701602510991506     
 25.940074602025561     
 26.388754220039118     
 26.484084233001340     
 26.538646797998808     
 26.599450368026737     
 26.718679231998976     
 26.777227369020693     
 27.033254045993090     
 27.312968976970296     
 27.645162314001936     
 28.175384012050927     
 28.198349321028218     
 28.270472028001677     
 28.412981444038451     
 28.701974919997156     
 28.830047396011651     
 29.178760465001687     
 29.197328013018705     
 29.434864165959880     
 29.636159926943947     
 29.733855016005691     
 29.766870316001587     
 29.903094067005441     
 29.912671833997592     
 29.921178769960534     
 29.984025985002518     
 30.006061299995054     
 30.097261599032208     
 30.136705543030985     
 30.139577944006305     
 30.174362417019438     
 30.209871734958142     
 30.579428868950345     
 30.597417448996566     
 30.698922524985392     
 30.889567703008652     
 30.918626754952129     
 31.159030863957014     
 31.185064636985771     
 31.220875974977389     
 31.334242316021118     
 31.465090593032073     
 31.679939571011346     
 31.751237143005710     
 31.777124965039548     
 32.078868701995816     
 32.081984690972604     
 32.182759087998420     
 32.469043721968774     
 33.042436007002834     
 33.151806147012394     
 33.288668997003697     
 33.358836108993273     
 34.254459713003598     
 34.421995774959214     
 34.602534083998762     
 34.658565844991244     
 34.726868608035147     
 34.744496959028766     
 34.793509914015885     
 34.929808357032016     
 34.958308533998206     
 35.441428292018827     
 35.902061000000685     
 36.233216813998297     
 36.623540962988045     
 36.692040225025266     
 36.895436790015083     
 36.987758341943845     
 37.701189407962374     
 39.742174496001098     
 44.362149728985969     
 1.8834407069953158     
 3.9028472999925725     
 6.6442574830143712     
 8.8273401130572893     
 11.794795760011766     
 13.513724742981140     
 13.690050859004259     
 13.998074536037166     
 15.918785093002953     
 16.351831472013146     
 16.532434293010738     
 16.543981313996483     
 16.910304843040649     
 17.197160193987656     
 17.234835662005935     
 17.941582976025529     
 18.901515959005337     
 19.109361540002283     
 19.109571371984202     
 19.168802317988593     
 19.490112191007938     
 19.834445260989014     
 19.904237277980428     
 20.254694832954556     
 20.456225649977569     
 20.802608142024837     
 20.819812067958992     
 21.194841435004491     
 21.579665509983897     
 21.654549552011304     
 21.840938553970773     
 21.873596802004613     
 22.004243993025739     
 22.023025244008750     
 22.023603526991792     
 22.452581063029356     
 22.611425098031759     
 22.802522783051245     
 22.811975865974091     
 22.819928907963913     
 23.014938424981665     
 23.285305058991071     
 23.450796087039635     
 23.506430026027374     
 23.637156517012045     
 23.736915285000578     
 23.776434946979862     
 23.802007057005540     
 23.841557867010124     
 24.061033678997774     
 24.070467214973178     
 24.211424096021801     
 24.231425878999289     
 24.260695183998905     
 24.454501007043291     
 24.477777359948959     
 24.526617905998137     
 24.558310749009252     
 24.573408038995694     
 24.663866570976097     
 24.887879248009995     
 24.943302394996863     
 25.259541218983941     
 25.299545918998774     
 25.441483790986240     
 25.441872959025204     
 25.560962958028540     
 25.591797518020030     
 25.676645569037646     
 25.703643294982612     
 25.960612285998650     
 25.978265579033177     
 26.067272462998517     
 26.370556892012246     
 26.394169613020495     
 26.597883357957471     
 27.020810268993955     
 27.177348227996845     
 27.185169520962518     
 27.331595152965747     
 27.379642993968446     
 27.451905289024580     
 27.463924109004438     
 27.508423128048889     
 27.756861463014502     
 27.764116831996944     
 27.960812426987104     
 28.310462964000180     
 28.454722092952579     
 29.096001080994029     
 29.154750126006547     
 29.294923575012945     
 29.368829373037443     
 29.442628260003403     
 29.668960109993350     
 30.461046666023321     
 30.733784744981676     
 30.996304019994568     
 31.707704018976074     
 32.680315473000519     
 1.8409517979598604     
 2.5274256789707579     
 2.9886692020227201     
 3.1338713960140012     
 4.5180976779665798     
 5.4392968410393223     
 10.284150608989876     
 12.426805989991408     
 12.988595566013828     
 13.439736916974653     
 13.593322896980681     
 13.884414206026122     
 14.217182116000913     
 14.273294363054447     
 14.417206083016936     
 14.576453099027276     
 14.716333327000029     
 15.138310840993654     
 15.405742384027690     
 15.447959924000315     
 16.271396855998319     
 16.299524058005773     
 16.362839432025794     
 16.408133124990854     
 16.491816189954989     
 16.745101796987001     
 16.804545602004509     
 16.921495674003381     
 17.066829822026193     
 17.085112272005063     
 17.115754603990354     
 17.181240187026560     
 17.273128262022510     
 17.307269045966677     
 17.322229854995385     
 17.366153264010791     
 17.575736277969554     
 17.798523216973990     
 17.807494892040268     
 17.824215452012140     
 17.890638161974493     
 18.193404539022595     
 18.908455392986070     
 19.109264491999056     
 19.212713520973921     
 19.303383296995889     
 19.461414617020637     
 19.522115049010608     
 19.648511651030276     
 20.005415052000899     
 20.146213757980149     
 20.233387718035374     
 20.838786504988093     
 20.907502658024896     
 20.984434671001509     
 21.031967326998711     
 21.137672643992119     
 21.310151092009619     
 21.648540135996882     
 21.734664944000542     
 21.917380176018924     
 22.049341335019562     
 22.253487143025268     
 22.308006044011563     
 22.320947940985207     
 22.460386362974532     
 22.603026864991989     
 22.670759361004457     
 22.705672165029682     
 22.863407169003040     
 22.972813097003382     
 23.034914430987556     
 23.120192613976542     
 23.187893763999455     
 23.334394061996136     
 23.336871072999202     
 23.427320779010188     
 23.429651654965710     
 23.433081283990759     
 23.466416192997713     
 23.480371002980974     
 23.505015139991883     
 23.688118494988885     
 23.801123781013303     
 23.893409929994959     
 23.946136715996545     
 24.085908528009895     
 24.269333508971613     
 24.309704908984713     
 24.408149250026327     
 24.428689128020778     
 24.799369616026524     
 25.018776533019263     
 25.069942740956321     
 25.088745802000631     
 25.175659322994761     
 25.758823680982459     
 26.520108591997996     
 26.597655297024176     
 30.233604645007290     
 2.4766187079949304     
 2.9462244050228037     
 3.9009127920144238     
 6.7388658320414834     
 8.3461464830324985     
 8.6866177589981817     
 9.2507471769931726     
 9.2568887060042471     
 9.8561364680062979     
 10.084491926012561     
 10.214519205968827     
 10.291200413019396     
 10.725545885972679     
 10.864980717014987     
 11.207925796974450     
 11.867508720024489     
 11.945823927002493     
 11.961337138025556     
 11.984177762991749     
 12.124159642960876     
 12.163373940973543     
 12.244834206998348     
 12.249587372993119     
 12.322868176037446     
 12.328313849051483     
 12.554251421010122     
 12.603037719964050     
 12.654365875991061     
 12.659569814975839     
 12.840128729003482     
 12.890897284960374     
 12.922047075000592     
 12.921925348986406     
 13.057286578987259     
 13.057558303000405     
 13.095932065974921     
 13.148230635968503     
 13.209394673991483     
 13.253101087990217     
 13.280526902992278     
 13.521700913028326     
 13.552400331012905     
 13.613775826990604     
 13.698497006029356     
 13.713390568969771     
 13.946249883971177     
 14.031520727032330     
 14.123364833998494     
 14.236575656977948     
 14.435982875002082     
 14.514879296009894     
 14.547676382004283     
 14.580502495984547     
 14.838668237964157     
 15.217209880007431     
 15.407148771977518     
 15.513601787039079     
 15.547978977963794     
 15.566650623979513     
 15.572493407002185     
 15.574251846002880     
 15.619603922008537     
 15.637899404973723     
 15.662976010993589     
 15.705017903004773     
 15.862805559008848     
 16.004041382984724     
 16.058103204006329     
 16.101516927999910     
 16.105618619010784     
 16.113535151991528     
 16.145585392951034     
 16.304657046974171     
 16.425880360009614     
 16.444900562986732     
 16.550150640017819     
 16.572936743963510     
 16.580636872036848     
 16.626971145975403     
 16.635181919031311     
 16.684701118036173     
 16.690931845980231     
 16.951496406982187     
 16.955451785004698     
 17.033978393999860     
 17.068662661011331     
 17.215459567029029     
 17.334184298990294     
 17.498802438029088     
 17.535772298986558     
 17.883961409970652     
 18.038154285983182     
 18.314936568029225     
 18.678850869007874     
 18.701806303986814     
 19.010837687004823     
 19.210470685036853     
 19.753907483012881     
 20.203001943998970     
 22.659732416970655     
 1.5575071810162626     
 1.6464657579781488     
 2.4815563479787670     
 2.5744783449918032     
 2.7262986820423976     
 3.4644203130155802     
 4.2497650719597004     
 6.4099993830313906     
 6.5648296450381167     
 6.6411179549759254     
 6.8220786019810475     
 6.8508824649616145     
 7.1528615720453672     
 7.5285870300140232     
 7.5454621960525401     
 7.6485072970390320     
 7.8794884580420330     
 7.9393353019841015     
 7.9659724879893474     
 8.3501925389864482     
 8.4984158009756356     
 8.5037204019608907     
 8.6468571340083145     
 8.6578214300097898     
 8.7563770670094527     
 8.8856828990392387     
 8.9144050409668125     
 9.0395864539896138     
 9.0536086459760554     
 9.0946436719968915     
 9.1257945949910209     
 9.1711390029522590     
 9.2729208319797181     
 9.2874732019845396     
 9.3763428970123641     
 9.5650066239759326     
 9.6627316710073501     
 9.6968707609921694     
 9.8309028159710579     
 9.9046697290032171     
 9.9231361010461114     
 10.032752169005107     
 10.041614298999775     
 10.069298118003644     
 10.080731264024507     
 10.102403194003273     
 10.140400248987135     
 10.286236507992726     
 10.341488473000936     
 10.487334126024507     
 10.510989918024279     
 10.515163320989814     
 10.555460141971707     
 10.608995919988956     
 10.687971061968710     
 10.695161315961741     
 10.853400576976128     
 10.924682306998875     
 10.978240623022430     
 10.989883367961738     
 11.018257792980876     
 11.061835710948799     
 11.097514744964428     
 11.136871066002641     
 11.278607188025489     
 11.303565929003526     
 11.312662073003594     
 11.322750512976199     
 11.372014349035453     
 11.407707062957343     
 11.425074464990757     
 11.468940571998246     
 11.500532318023033     
 11.653964809025638     
 11.662417473038658     
 11.663819879002403     
 11.814881967962720     
 11.843300402979366     
 11.887832231994253     
 11.916575114009902     
 11.917947297042701     
 11.968244214949664     
 11.999002248980105     
 12.013810449047014     
 12.075801833998412     
 12.122924410970882     
 12.185717482992914     
 12.236662420968059     
 12.314818817016203     
 12.444973275007214     
 12.487651627976447     
 12.491356105019804     
 12.554874016030226     
 12.615535670018289     
 12.690605102980044     
 12.712922398990486     
 12.891996331978589     
 14.009245963010471     
 14.845458155963570     
 15.738631602027453     
 0.84703845396870747     
 0.90766414796235040     
 0.91605828003957868     
 1.0369520030217245     
 1.2578100499813445     
 1.3727372870198451     
 1.6631940919905901     
 1.7223552830400877     
 2.5211220930214040     
 3.3130088580073789     
 3.3201250209822319     
 4.0932817419525236     
 4.4159993460052647     
 4.6702321630436927     
 4.8239093599840999     
 4.8372832600143738     
 4.8467591889784671     
 4.9065250959829427     
 4.9188520209863782     
 5.0817111720098183     
 5.2859920759801753     
 5.3811623669462278     
 5.4490018220385537     
 5.5986289560096338     
 6.1574187340447679     
 6.2087911589769647     
 6.2215673309983686     
 6.2440881219808944     
 6.3127082669525407     
 6.4419743610196747     
 6.6216882789740339     
 6.7642733130487613     
 6.7986726760282181     
 6.8518990050069988     
 6.8758501080446877     
 6.9047230280120857     
 6.9278672899818048     
 6.9727197319734842     
 7.0323554920032620     
 7.0553734049899504     
 7.0744730089791119     
 7.0961820509983227     
 7.1058225239976309     
 7.1072366349981166     
 7.1160958549589850     
 7.1232483869534917     
 7.1314624479855411     
 7.1370407090289518     
 7.1668915750342421     
 7.2347926290240139     
 7.2820559410029091     
 7.3189198760082945     
 7.3192220759810880     
 7.3636485309689306     
 7.3948033690103330     
 7.4307493219967000     
 7.5032635829993524     
 7.5189855409553275     
 7.5326773700071499     
 7.5451238189707510     
 7.5706053689937107     
 7.6306136329658329     
 7.6640297679696232     
 7.7136355219990946     
 7.7508851489983499     
 7.7572639010031708     
 7.7597027680021711     
 7.7747717809979804     
 7.8402415019809268     
 7.8666458179941401     
 7.8697901230189018     
 7.8714553259778768     
 7.8898394670104608     
 7.9745771290035918     
 7.9878376999986358     
 8.0536822510184720     
 8.0945765479700640     
 8.1040653440286405     
 8.2675274410285056     
 8.3035841250093654     
 8.3041410060250200     
 8.3195281630032696     
 8.3819829879794270     
 8.4433804990258068     
 8.4808270719950087     
 8.5369167590397410     
 8.5900705620297231     
 8.7095850210171193     
 8.9608612229931168     
 9.0346560989855789     
 9.1613456340273842     
 9.6155714340275154     
 9.6310472250333987     
 9.6340192840434611     
 9.8974207499995828     
 10.200669966987334     
 10.508143513987307     
 10.656691704993136     
 10.740309093031101     
 11.765192113001831     
];

C_time = [
   153.91386987199076     
 161.90151093801251     
 162.07073106901953     
 168.46743547799997     
 178.03139039798407     
 179.30112231703242     
 186.18599250301486     
 189.56339489895618     
 189.75203022797359     
 191.04894201300340     
 192.34472220001044     
 194.74909755797125     
 196.63201155903516     
 197.28110244602431     
 198.43545795901446     
 198.78358191403095     
 209.84210883895867     
 210.85459616099251     
 218.66445954999654     
 218.73743216105504     
 221.74381322896807     
 222.92089688003762     
 223.04296798101859     
 224.00195192900719     
 224.71959330700338     
 225.29620909097139     
 225.65470804198412     
 225.68531090801116     
 226.58863310801098     
 229.32451501401374     
 230.12735749402782     
 230.44436015200336     
 230.96687998098787     
 231.14168859901838     
 237.11378047900507     
 239.40112315898295     
 239.52573368902085     
 239.63442295702407     
 240.28662679396803     
 240.68294949299889     
 242.12975335796364     
 247.08699623099528     
 248.02552836097311     
 249.19371773203602     
 250.12238642101875     
 251.08044412499294     
 251.11377148499014     
 251.59387650399003     
 251.68256753199967     
 251.72586402297020     
 252.04082046198891     
 252.10042281803908     
 254.17220924998401     
 254.26806685799966     
 254.75276755599771     
 256.60394618596183     
 257.31754975899821     
 258.25338828598615     
 259.99037273903377     
 262.82236233702861     
 263.59149170399178     
 263.85222808300750     
 263.90031588199781     
 264.67478647798998     
 265.22757253400050     
 265.26817590103019     
 265.40385542798322     
 267.20096806401853     
 267.73304461600492     
 268.72987223602831     
 268.99749852000969     
 270.27787854603957     
 270.88436468999134     
 273.17879428801825     
 273.92295714700595     
 274.26998622401152     
 274.30581991397776     
 274.46117731695995     
 274.48447150801076     
 277.53676654800074     
 279.73635850101709     
 281.18902179499855     
 281.52977979695424     
 286.37948135798797     
 286.89522361702984     
 288.75095948099624     
 292.58540478895884     
 293.41696943802526     
 299.50492702104384     
 299.53778495098231     
 299.98146008199546     
 299.98660782899242     
 300.48047032201430     
 301.18741996400058     
 301.67094708001241     
 305.67472212703433     
 321.23924596601864     
 323.46502559300279     
 324.79167599498760     
 326.28799562697532     
 79.327562437974848     
 110.41863569297129     
 138.28639356797794     
 149.12022127199452     
 181.34923681302462     
 197.10466473497218     
 197.40574121498503     
 200.87356456799898     
 207.88441841496387     
 223.81889184500324     
 230.10087179002585     
 230.46981391101144     
 234.46925970201846     
 236.24449309497140     
 242.05269702902297     
 242.88732372201048     
 243.97752947598929     
 247.38744528702227     
 247.77296919701621     
 248.65820991201326     
 251.39002575899940     
 254.04431191802723     
 277.07939626602456     
 279.10867047798820     
 283.36647436302155     
 286.28895448305411     
 288.77425175003009     
 293.77024828002322     
 293.79648396803532     
 294.17702853900846     
 295.96043435804313     
 296.35975887696259     
 297.10224991705036     
 305.43821160600055     
 306.03511436900590     
 311.49198900797637     
 311.95626341499155     
 312.16541471396340     
 313.98801154701505     
 316.07159804902039     
 317.75653201900423     
 320.21174125600373     
 320.46511880395701     
 322.44979719200637     
 328.28391969599761     
 328.30593648698414     
 331.51704927999526     
 331.63197691703681     
 333.37876492500072     
 334.12869007699192     
 335.33082625095267     
 335.44596985401586     
 339.35115759703331     
 340.46188289398560     
 340.96178074798081     
 341.69968553201761     
 342.72367195197148     
 345.27202496200334     
 346.11521762894699     
 346.53004881896777     
 349.13836329599144     
 351.15799663698999     
 354.23537948203739     
 354.74057150096633     
 355.33069441502448     
 360.33938154694624     
 360.66969334200257     
 361.47925185499480     
 363.00281209999230     
 363.76751973899081     
 365.11301043501589     
 365.28191197599517     
 368.61172087502200     
 369.09080716903554     
 370.63556705001974     
 375.09184067300521     
 381.26794419798534     
 381.90685970097547     
 383.74915953201707     
 384.84360926796217     
 386.81961969798431     
 393.42528676299844     
 394.37125148798805     
 397.13861536403419     
 397.25189759198111     
 397.32662261999212     
 398.12028573401039     
 399.40971437102417     
 406.37517098797252     
 411.14009339897893     
 427.76313986699097     
 432.21640889102127     
 435.17248559498694     
 446.27483448799467     
 446.51989837101428     
 454.17674210999394     
 467.05273646803107     
 487.58251334802480     
 509.60070285398979     
 575.34385696001118     
 26.571550907974597     
 52.483295249985531     
 75.282510477991309     
 81.673046781972516     
 83.903111956024077     
 87.733640532998834     
 97.492726782045793     
 113.43920701998286     
 126.65969960199436     
 133.42085286602378     
 149.56654475902906     
 165.53817503497703     
 167.16679716401268     
 181.58611196896527     
 190.65039290901041     
 264.20712008897681     
 267.46874268498505     
 277.54428269201890     
 279.23913771798834     
 283.76900030596880     
 283.88494132901542     
 286.30834782199236     
 288.64767811499769     
 289.41959357500309     
 299.76389926002594     
 300.39323338400573     
 303.87618498801021     
 304.68529248400591     
 305.92864906002069     
 316.11906936194282     
 321.69011187704746     
 323.00345022999682     
 323.94862475898117     
 324.38182138197590     
 332.54521440301323     
 332.96314738702495     
 333.01008100499166     
 335.11616027500713     
 335.51352368301013     
 338.15514366701245     
 343.25306081399322     
 344.77764041599585     
 346.00029423000524     
 348.24657702801051     
 348.68981108302251     
 348.73408908001147     
 352.19341654103482     
 354.73255516897188     
 356.29509926302126     
 356.87727851100499     
 357.37943130801432     
 360.54242722800700     
 363.00961057696259     
 366.77479098702315     
 367.75439335295232     
 371.11829418799607     
 373.40040110104019     
 373.92200971103739     
 375.80252163100522     
 376.06391549896216     
 377.58414513501339     
 377.89608814800158     
 378.92132855602540     
 381.51491370797157     
 385.61901528399903     
 394.37853622698458     
 394.39569585397840     
 395.02567991497926     
 395.76544098003069     
 402.80951405095402     
 404.57945683703292     
 413.76559454901144     
 428.62196255399613     
 432.11190293601248     
 432.95630684797652     
 442.69122054800391     
 442.90492839401122     
 444.18526907399064     
 446.61717424099334     
 448.58932331600226     
 453.55062010703841     
 457.75857219600584     
 460.77369849401293     
 471.34658652899088     
 472.39920267101843     
 479.67209960904438     
 487.90416008298052     
 499.03923772298731     
 499.08384142501745     
 499.55917297000997     
 506.29776847199537     
 528.15060395398177     
 530.62171773496084     
 538.96596677805064     
 549.32946008996805     
 555.17318605596665     
 556.78790856502019     
 575.49516185099492     
 609.70684071298456     
 614.42396785598248     
 2.9258005088195205E-004
 4.7810899559408426E-004
 22.586686475959141     
 39.626727633993141     
 59.299702727992553     
 85.400141460006125     
 92.109060985036194     
 99.686054071993567     
 102.47663725400344     
 103.12352477404056     
 105.78747240995290     
 110.12677056703251     
 137.58342165796785     
 141.79709208296845     
 147.81219329003943     
 153.00279905099887     
 155.58695016900310     
 158.46494632499525     
 160.84310065599857     
 162.93467812897870     
 166.69194386398885     
 174.60107742500259     
 208.66013335401658     
 208.66365165699972     
 211.26067916501779     
 213.08153625903651     
 226.74821074900683     
 230.47293482400710     
 253.31540880701505     
 258.39930754702073     
 281.50249496602919     
 285.96173804596765     
 291.35352375404909     
 297.21514232200570     
 298.00944708404131     
 299.91808194998885     
 312.82252596103353     
 317.75321275502210     
 320.80304231902119     
 326.35732184903463     
 339.84270650398685     
 340.24879355600569     
 342.93293571099639     
 344.03846010001143     
 348.32565686799353     
 353.81214136298513     
 356.66316101199482     
 359.13669820001815     
 376.42314773902763     
 379.96582146902801     
 386.22675494704163     
 391.42833516700193     
 391.58737556898268     
 392.63009293697542     
 394.64924148004502     
 397.04180148401065     
 398.50845215696609     
 398.89272032101871     
 398.99293826101348     
 399.14284221903654     
 399.76999909197912     
 400.82277383701876     
 402.39146997197531     
 407.54429670097306     
 410.70475566503592     
 418.49022604199126     
 421.48534079705132     
 425.87852334097261     
 428.69091997604119     
 432.11679686600110     
 439.42402647197014     
 441.53965965198586     
 442.10812478401931     
 448.20697555295192     
 467.50612962502055     
 467.79106237104861     
 471.29645898099989     
 506.06526705698343     
 510.21984725899529     
 510.33129221800482     
 512.63508255500346     
 542.37035050702980     
 542.70127447595587     
 557.99917620298220     
 568.30791707301978     
 568.64743360003922     
 571.73658309504390     
 574.23123397200834     
 597.69788991298992     
 602.80968568398384     
 602.84249349398306     
 604.59620024799369     
 616.83359351300169     
 638.60704044601880     
 674.24550343496958     
 691.84527888405137     
 728.64000437996583     
 772.36801205901429     
 819.31526980601484     
 925.88111805799417     
 2.6852102018892765E-004
 4.6359200496226549E-004
 5.4878299124538898E-004
 8.2362402463331819E-004
 1.3877655030228198E-002
 1.8877920985687524E-002
 79.803049717971589     
 91.668200219981372     
 131.91302223998355     
 138.37494228797732     
 159.93779584497679     
 160.76347924099537     
 181.04205419198843     
 181.15936125803273     
 182.13526258600177     
 186.83338481100509     
 187.44856914901175     
 189.37486674799584     
 189.73214874195401     
 190.78883233101806     
 198.16719561204081     
 226.03033353399951     
 231.55280974501511     
 249.82551171997329     
 259.45429904403863     
 273.14226431504358     
 278.07533455302473     
 284.52068838704145     
 286.45448899001349     
 289.27254604396876     
 293.02291418402456     
 304.00130121299298     
 311.35378326498903     
 313.98846773500554     
 328.14492375799455     
 328.33959474100266     
 335.53659494098974     
 336.72458941297373     
 337.10295134503394     
 345.91138602996944     
 349.86877900897525     
 366.62895413697697     
 372.39799857605249     
 373.21630957396701     
 380.64473564800574     
 389.33440565294586     
 396.07132375001675     
 398.17318149801577     
 400.37930225598393     
 404.30830907798372     
 409.75838424102403     
 410.54161145997932     
 413.44247599999653     
 414.74623975303257     
 415.32961453800090     
 425.29380727099488     
 430.26140160398791     
 433.92121928499546     
 437.53519139596028     
 440.19332532101544     
 453.83206488098949     
 462.51423109695315     
 463.00651063403348     
 465.52646018500673     
 466.02410446701106     
 470.23058795701945     
 471.77800232998561     
 472.76772032905137     
 479.77845651999814     
 485.62853940599598     
 498.35605783498613     
 499.16269153403118     
 499.44923536095303     
 500.97208281699568     
 503.74535664997529     
 509.40560679999180     
 513.13453202496748     
 514.98237683996558     
 523.50134416500805     
 527.22536793199833     
 529.14847742399434     
 530.98810961196432     
 534.68714516301407     
 539.72835613699863     
 545.57855265703984     
 555.39178481098497     
 571.64158272196073     
 610.46207404095912     
 635.47382659401046     
 656.58792293001898     
 671.24162227503257     
 686.69200166995870     
 689.61368712800322     
 754.23572287696879     
 776.31538265303243     
 792.60284083901206     
 800.44602455897257     
 838.75111728097545     
 843.48029039497487     
 870.78618322900729     
 7.1380601730197668E-004
 8.3509698743000627E-004
 1.2469640001654625E-002
 1.9181564042810351E-002
 3.5057017055805773E-002
 8.3459281013347208E-002
 30.039684093964752     
 34.407021025021095     
 63.894985962018836     
 81.813273680978455     
 86.984995393024292     
 87.332598378998227     
 90.291878715041094     
 127.35948396800086     
 130.19298208900727     
 131.67817322100746     
 139.04852564400062     
 147.17731719597941     
 148.64030251902295     
 185.25249509298010     
 188.53502409101930     
 191.86470558098517     
 192.57854610105278     
 195.15922507701907     
 205.89084822800942     
 214.55474382400280     
 242.27463199599879     
 245.69344602100318     
 252.86251641600393     
 282.51067950396100     
 282.51665168302134     
 308.13713986397488     
 310.47021116595715     
 318.04686883499380     
 342.31764715199824     
 345.70400095300283     
 346.24910670198733     
 362.27088468405418     
 362.76028474798659     
 367.43884169397643     
 371.91678497300018     
 372.53761852195021     
 373.59562499902677     
 376.24681286403211     
 384.81464613397839     
 388.29845678695710     
 389.26641284598736     
 391.05825479095802     
 400.22163081297185     
 403.79130842199083     
 405.16709581797477     
 406.03655342001002     
 411.38816667295760     
 418.68065881700022     
 421.19463677401654     
 422.90661419200478     
 423.53309058496961     
 431.87990471901139     
 432.62493156298297     
 432.66211553697940     
 433.84764529002132     
 438.71187746297801     
 438.98354363895487     
 444.91301228798693     
 448.43468343099812     
 454.25013044796651     
 463.16774982702918     
 470.31224665499758     
 474.13329361198703     
 478.04125095298514     
 479.84090902499156     
 484.51898855098989     
 485.86738442600472     
 490.41725520603359     
 498.35304143000394     
 499.38722340000095     
 500.47436902701156     
 503.52388482197421     
 505.48707802797435     
 522.65988943999400     
 523.25509710196638     
 552.17602058895864     
 556.03180325101130     
 556.55810912104789     
 559.92061080998974     
 562.90417603298556     
 564.99969577498268     
 565.96336393797537     
 574.41727769403951     
 578.24669983499916     
 613.59120595199056     
 618.50276415998815     
 631.90553865296533     
 638.15236400702270     
 645.95213474199409     
 689.43949615495512     
 704.50938035099534     
 812.08867209596792     
 913.15613926097285     
 921.79819088400109     
 6.7699002102017403E-004
 7.2548602474853396E-004
 9.7655900754034519E-004
 1.9860514032188803E-002
 0.18723907100502402     
 16.843615116027649     
 45.810661658993922     
 71.786330739036202     
 80.170794859004673     
 92.598922604986001     
 93.713155268982518     
 97.080323117959779     
 97.326075588003732     
 98.040229088976048     
 99.065969013026915     
 105.51990505499998     
 122.66959146398585     
 126.65272666502278     
 144.91934195597423     
 167.14593197195791     
 172.54121435398702     
 197.31394029100193     
 200.82002418901538     
 216.89314028399531     
 235.49941263598157     
 239.13374807301443     
 240.08797547395807     
 241.56531771598384     
 248.66937003703788     
 248.96061623003334     
 268.19852746796096     
 273.00046628603013     
 279.13156826404156     
 295.21472665999318     
 300.59191134601133     
 311.63871056103380     
 319.83622270700289     
 320.73116144398227     
 328.44046862801770     
 329.66760268900543     
 345.07082824001554     
 349.50229609000962     
 351.89647481800057     
 355.24228815897368     
 355.25821486697532     
 356.65215893601999     
 357.63891192502342     
 364.97274708503392     
 365.36108852503821     
 366.83049848600058     
 369.03925580799114     
 376.31317422899883     
 381.73542151396396     
 388.31354423699668     
 389.88367832300719     
 395.59709918900626     
 398.41368683398468     
 401.49090440501459     
 402.15645600901917     
 408.09247418196173     
 417.05140533001395     
 419.71248520800145     
 419.91257163800765     
 425.00748837599531     
 427.27255052898545     
 429.60747440898558     
 430.58677534194430     
 442.74507986701792     
 445.12338769203052     
 450.49653930700151     
 452.42618448904250     
 453.07293371803826     
 453.36608927597990     
 455.48303241503891     
 462.64895685401279     
 472.58977073902497     
 483.45299146301113     
 488.20063771499554     
 504.85124136396917     
 504.92404882196570     
 515.69396465300815     
 517.66309974004980     
 526.96761638799217     
 547.05904849001672     
 558.13068518601358     
 565.04922055802308     
 602.15213781798957     
 608.88415253499988     
 620.14798522699857     
 623.07219459197950     
 656.27478323900141     
 659.66013600199949     
 675.90947880700696     
 694.64086472598137     
 713.64444888796424     
 714.28796261904063     
 731.23345421400154     
 733.58407322800485     
 738.35197527200216     
 742.41974963800749     
 7.5591198401525617E-004
 7.3832500493153930E-004
 0.21914909302722663     
 60.915548903984018     
 83.554863828991074     
 94.836292227962986     
 95.982189846050460     
 113.19533335202141     
 120.78765452699736     
 132.00288123503560     
 143.96807747997809     
 149.36888832598925     
 151.17316417099210     
 160.22818141797325     
 160.30312875198433     
 168.96873642096762     
 171.49481574195670     
 171.67630979302339     
 181.76512956700753     
 182.18216504104203     
 185.45873047696659     
 194.50792503298726     
 196.96896790299797     
 200.96232660900569     
 203.95452285895590     
 211.59407875599572     
 225.21522259002086     
 226.75890966103179     
 238.30488872498972     
 253.74899518600432     
 262.20482194697252     
 267.31378447002498     
 268.09261628001695     
 275.93572220596252     
 276.06849947699811     
 276.28098591597518     
 277.39172302896623     
 279.42004900099710     
 281.36340795503929     
 281.84044759202516     
 290.42578215198591     
 299.42478909099009     
 304.24190047796583     
 305.35098696197383     
 313.82561372104101     
 315.43715610000072     
 316.20522533101030     
 321.67451828002231     
 322.35714192799060     
 328.86973541404586     
 336.25233214697801     
 341.15195068100002     
 345.65605408401461     
 352.83606500498718     
 354.91604392300360     
 356.70132167998236     
 360.70216901099775     
 362.06470799498493     
 363.57305960898520     
 366.20786208700156     
 366.79923811997287     
 367.23351367603755     
 371.83585414703703     
 372.07227261003572     
 381.31217740901047     
 384.21395891701104     
 384.58184281596914     
 384.88666308904067     
 385.01478083297843     
 386.82241751498077     
 387.08884231798584     
 387.42157752200728     
 389.01262964599300     
 390.99904895597138     
 392.88537145097507     
 394.17143610399216     
 398.94831207802054     
 399.06308345397701     
 414.66234866098966     
 416.26008290401660     
 432.05888380703982     
 435.12316323100822     
 438.85505429300247     
 440.77833281899802     
 443.04381413100054     
 456.25713114003884     
 457.90144474903354     
 464.17649629001971     
 465.51017919700826     
 484.06065106997266     
 491.94677228201181     
 505.69683793297736     
 536.26269116799813     
 537.02200979297049     
 538.08436591201462     
 549.46125904901419     
 559.92650327901356     
 562.33996302000014     
 569.29001066996716     
 591.53325497603510     
 7.7512295683845878E-004
 9.8565401276573539E-004
 0.18845605402020738     
 28.036054399039131     
 49.152035978971981     
 51.831063361023553     
 60.564355838985648     
 74.319975321996026     
 130.04085716803093     
 134.76077147899196     
 141.84653235500446     
 150.63047445198754     
 152.02129543601768     
 160.66304702998605     
 162.06076095299795     
 169.82227150601102     
 181.22728791000554     
 184.55763517797459     
 189.09881412301911     
 193.88884849497117     
 198.56519243004732     
 203.30798950704047     
 203.35046357399551     
 204.63738961104536     
 205.29196800297359     
 206.11867575498763     
 230.13236026902450     
 237.33449003600981     
 242.89845188101754     
 246.63821916101733     
 254.47173011605628     
 258.04905331903137     
 261.94350450596539     
 262.10352018498816     
 262.46493534097681     
 262.65347749902867     
 264.86872918601148     
 265.05575616104761     
 268.40372850303538     
 269.94061375898309     
 270.13985362101812     
 271.06400732399197     
 272.51598093396751     
 272.53594115702435     
 275.79449709499022     
 280.35725638800068     
 282.37540462100878     
 289.15770902897930     
 290.04507725604344     
 293.58542861999013     
 294.64660132298013     
 294.91012717603007     
 297.64851517300121     
 300.44301469699712     
 300.61179795401404     
 305.91056251997361     
 312.06465799099533     
 312.57951344503090     
 312.59004673297750     
 313.41216389101464     
 317.75853967800504     
 318.95720730401808     
 320.09555049095070     
 323.00555777404225     
 323.30013805394992     
 323.85007349099033     
 324.70280215999810     
 328.51623783801915     
 330.70318254601443     
 340.58478543197270     
 343.23647051001899     
 346.82065432902891     
 346.91376603901153     
 347.81496741104638     
 349.40371673897607     
 357.77975317597156     
 357.84677000698866     
 358.89921860297909     
 362.24826084799133     
 363.32124398596352     
 364.04572206200100     
 367.74011287401663     
 378.04924946400570     
 387.72960353799863     
 389.37980828998843     
 392.39250830799574     
 395.02004381001461     
 396.12230887595797     
 396.81819902698044     
 399.23297125799581     
 401.50024150701938     
 415.33486861200072     
 418.12961093999911     
 440.53398305998417     
 455.79656364297261     
 459.36602856800891     
 489.23736316699069     
 506.49134975799825     
 535.71984479599632     
 613.82306508399779     
 0.17829659098060802     
 53.722199976968113     
 84.007236662029754     
 111.80400393297896     
 117.26625267800409     
 122.42150546703488     
 122.44204810401425     
 128.18733779701870     
 135.02563894895138     
 136.35452196799451     
 145.80006014497485     
 150.14996141899610     
 151.80861181899672     
 156.27850848704111     
 165.08465884701582     
 176.33271288097603     
 177.17759372800356     
 178.44406262098346     
 189.56535326596349     
 202.87622211797861     
 213.38217965501826     
 217.15098867495544     
 222.02843298000516     
 222.09357221802929     
 224.93315537599847     
 228.10999188502319     
 234.24127750296611     
 236.36297818797175     
 240.32147534104297     
 243.05850861000363     
 245.17945078300545     
 246.56284646200947     
 246.62344850198133     
 249.20153839001432     
 250.27166109700920     
 250.51150052202865     
 252.76326637604507     
 253.05771061603446     
 254.01452399103437     
 254.26725568703841     
 254.28938440198544     
 254.41784637898672     
 256.39220844296506     
 256.47846709401347     
 257.27315845002886     
 257.49624114303151     
 257.57332215097267     
 258.13760065397946     
 259.36747984599788     
 260.16700518794823     
 263.59335748601006     
 263.93042977800360     
 265.44437352195382     
 266.98687909898581     
 269.05147705099080     
 270.01177651103353     
 271.73621786595322     
 273.16492928302614     
 273.89458495302824     
 275.20022764301393     
 276.91865410801256     
 277.18829769903095     
 278.38770998601103     
 279.52505471097538     
 280.88070480496390     
 283.24509766197298     
 283.39903692097869     
 286.60689470398938     
 290.41844591096742     
 290.69924616796197     
 294.00179424899397     
 296.75983758200891     
 302.10600979399169     
 306.55884264799533     
 306.70982964697760     
 309.69681662600487     
 310.78443337196950     
 311.30723214196041     
 312.91608396999072     
 312.92009116697591     
 313.38751809799578     
 315.66063054499682     
 315.84758088103263     
 316.17456850397866     
 321.80261801299639     
 321.91500332497526     
 327.20321623998461     
 329.43756293499609     
 332.15344852901762     
 337.48718096298398     
 346.85268834698945     
 347.34127657703357     
 353.40206544304965     
 355.18287415895611     
 358.87107835197821     
 359.10874424100621     
 360.42819773801602     
 364.96744743100135     
 396.49757863499690     
 452.52133468602551     
 72.241205489030108     
 80.588628772005904     
 116.76807927404298     
 124.70158974500373     
 135.12092139798915     
 136.15751861396711     
 137.67220280802576     
 153.86415602802299     
 158.00316959002521     
 164.04478429601295     
 167.30332848499529     
 169.03678456100170     
 171.30683371098712     
 174.04260059702210     
 176.99560787802329     
 181.02396899997257     
 184.27426236198517     
 184.71792602300411     
 186.15559027198469     
 187.39087469398510     
 190.14295884803869     
 191.00977966195205     
 191.22218372201314     
 197.85426593304146     
 199.56925912201405     
 202.97737267299090     
 203.24732811196009     
 203.94394423603080     
 205.96717372897547     
 206.38453246402787     
 206.79825385200093     
 207.92299392400309     
 208.72652859101072     
 209.07034482900053     
 209.27303496102104     
 213.14955805399222     
 215.12862185703125     
 222.42637660598848     
 222.58927283796947     
 222.77801516704494     
 224.28663540200796     
 226.19446862500627     
 227.00308320100885     
 228.47128983901348     
 228.89359585801139     
 229.18813265103381     
 230.58864369703224     
 234.34971361904172     
 238.37917244801065     
 239.40668948000530     
 239.45062356599374     
 239.84401524398709     
 241.14084349898621     
 245.22654705197783     
 245.51975062600104     
 246.28162464703200     
 248.70963614201173     
 248.86647954396904     
 250.12898827297613     
 252.61120796500472     
 253.39642460201867     
 254.66283855703659     
 256.46740212995792     
 257.14625717099989     
 258.93387764401268     
 259.29294782300713     
 262.17128846602282     
 262.93386246002046     
 263.57311331498204     
 263.66193349502282     
 263.86930376599776     
 264.52993289800361     
 265.50010104599642     
 267.97044845198980     
 268.85051352198934     
 269.53885453299154     
 270.79882916301722     
 271.51865488500334     
 273.40713053202489     
 281.47581897402415     
 287.09798713796772     
 289.10243166203145     
 291.33809708000626     
 293.09131803701166     
 294.84363816905534     
 295.30073518498102     
 295.89321471698349     
 297.87881484499667     
 299.49557614600053     
 301.18272353103384     
 303.38552685902687     
 303.41071273398120     
 304.13814262597589     
 310.49766946502496     
 315.69382921600481     
 320.06314311199822     
 337.98807263904018     
 349.40537523600506     
 361.13866431202041     
 433.85153523401823     
 39.347900227003265     
 62.901743541995529     
 66.145615740970243     
 74.866747912950814     
 82.762220347998664     
 99.172113977954723     
 105.14142672898015     
 110.62543058698066     
 110.65147500101011     
 115.31574746198021     
 117.89170239301166     
 120.78617371199653     
 139.39767863700399     
 140.42686384700937     
 142.48599548399216     
 149.09175925096497     
 150.74151960399467     
 155.45727792795515     
 155.73964369099122     
 157.41901065799175     
 157.84787618898554     
 162.16751901601674     
 165.46105550497305     
 166.76368040003581     
 170.88231947901659     
 171.20791940699564     
 171.77364012500038     
 172.35740896902280     
 175.73724730202230     
 178.80059359100414     
 180.05526452895720     
 184.44509298098274     
 187.21645516395802     
 188.93519886699505     
 190.99700317002134     
 191.12900976702804     
 191.25725382700330     
 194.42168706096709     
 194.92522271501366     
 196.33801482402487     
 196.84002245898591     
 198.01800223602913     
 199.01451714802533     
 199.04974979395047     
 200.67737571598263     
 200.75746650202200     
 202.48060188302770     
 202.88125472102547     
 204.69253805500921     
 205.14577082404867     
 205.98858942196239     
 206.39280597801553     
 208.09873146202881     
 209.33902138099074     
 209.42230553500121     
 211.60550431697629     
 212.10578798200004     
 212.54126080003334     
 212.88706470001489     
 214.63147109100828     
 215.88856327196117     
 217.69600605696905     
 219.12523145700106     
 220.10517751600128     
 222.90127304202178     
 222.92425479902886     
 225.87877798097907     
 226.15482613199856     
 230.24117056396790     
 230.30589483398944     
 230.60811222798657     
 231.05729071603855     
 231.48960858798819     
 232.70694088202436     
 232.82705341203837     
 235.86544847395271     
 238.04273076495156     
 242.60480047599413     
 242.68268936802633     
 248.43338548298925     
 249.61884904501494     
 251.79923772101756     
 255.11346921802033     
 255.54371017502854     
 255.57869607995963     
 255.59734184399713     
 261.23496164800599     
 261.74680058204103     
 262.53625944297528     
 264.74034775397740     
 266.29832699097460     
 278.98569530301029     
 281.53514153498691     
 282.53044528700411     
 285.66580357501516     
 291.72848045499995     
 297.40996906801593     
 310.52234104601666     
 320.81520693097264     
 374.73199679097161     
 44.394358802994248     
 101.38347310101381     
 104.52813577203779     
 118.48941947700223     
 118.53907017002348     
 120.73132061201613     
 121.41335092601366     
 123.96106758801034     
 131.58313386701047     
 133.92241926596034     
 134.20549684402067     
 135.47752809396479     
 137.85400335001759     
 137.85603088402422     
 141.71865320799407     
 144.64350432500942     
 144.84117331501329     
 144.90910478401929     
 152.30299023602856     
 153.01849830802530     
 154.64904370997101     
 154.91832087701187     
 158.27983381302329     
 159.55250992003130     
 160.25807632104261     
 161.06660285999533     
 161.11849095701473     
 161.75451661198167     
 161.83839819201967     
 162.06611274502939     
 162.36430843896233     
 162.85119002900319     
 164.91505441599293     
 168.24987922498258     
 170.52043749898439     
 170.56637633399805     
 173.83698099601315     
 176.65099960099906     
 176.73593956598779     
 177.19524371298030     
 178.04564625397325     
 179.27812074898975     
 179.75608302402543     
 180.06270195601974     
 181.73577836103505     
 182.63412403000984     
 183.60356528696138     
 185.36887250299333     
 186.50975229096366     
 186.68041747401003     
 186.97094453900354     
 187.20240933500463     
 187.25595938396873     
 188.08593546802877     
 188.65838459203951     
 189.07850026903907     
 189.29482227499830     
 190.27351418603212     
 191.65853478002828     
 191.68612229300197     
 191.92220345599344     
 192.23794007400284     
 194.52351012203144     
 195.08273585099960     
 195.53424617700512     
 196.21490724099567     
 196.31213480903534     
 196.76054376899265     
 196.87141226098174     
 198.23327389400220     
 199.19208852702286     
 199.74068260303466     
 200.73058322397992     
 200.86933556798613     
 201.22837669699220     
 201.69797230302356     
 202.86256384500302     
 204.75283100403612     
 204.77922731800936     
 204.84581306698965     
 208.70709427003749     
 210.62707131198840     
 211.09588884899858     
 212.75524074799614     
 215.04834255197784     
 216.16725049301749     
 217.43469780503074     
 218.19131984200794     
 218.96109881700249     
 226.10234980197856     
 226.16959337197477     
 226.17412391002290     
 233.41033965197857     
 241.05189265799709     
 241.19598348502768     
 242.12000151199754     
 246.37857718201121     
 258.99916212598328     
 270.84326698502991     
 275.26212958898395     
 48.599371618998703     
 50.508865114999935     
 85.485022443986963     
 93.077415425970685     
 100.06111544900341     
 103.03226871299557     
 103.70352922595339     
 104.74218700802885     
 111.46248569898307     
 122.09462835005252     
 123.96505217003869     
 129.05140140297590     
 129.36110623402055     
 130.21414498804370     
 131.78356405498926     
 132.17264292697655     
 132.79695063602412     
 134.34334802499507     
 135.32703100802610     
 135.86044506495818     
 140.69405861297855     
 142.25340664997930     
 143.24064915499184     
 144.27713567501632     
 146.66100738500245     
 147.96836639498360     
 151.16162636200897     
 151.32282648299588     
 152.44598582899198     
 152.61271581199253     
 152.80024466401665     
 153.66866795101669     
 154.00724439800251     
 154.15669917099876     
 155.23383511696011     
 155.34609362500487     
 156.39532526396215     
 156.42092057602713     
 156.65221230901079     
 156.68328316195402     
 157.27562917402247     
 157.50793906702893     
 159.66284654301126     
 161.83550752897281     
 162.18108467996353     
 162.93369855900528     
 163.23042947996873     
 164.15280030597933     
 164.22682884597452     
 165.14841157000046     
 166.72509689303115     
 167.86355320102302     
 168.11935292597627     
 169.04546300403308     
 169.09808741800953     
 169.63469301897567     
 169.66062133497326     
 170.03717763099121     
 171.08538765902631     
 171.10523020895198     
 171.15051207598299     
 171.78296291502193     
 173.35680766298901     
 174.02490453503560     
 175.73600479704328     
 176.22729632700793     
 176.64710175996879     
 177.06227145297453     
 177.61543807398994     
 177.68547229398973     
 179.04841692902846     
 179.97074914397672     
 180.05141800997080     
 180.09261739696376     
 180.36698289099149     
 180.36825035000220     
 180.68707424699096     
 183.05502668896224     
 185.38783103600144     
 185.57164203096181     
 185.57380112400278     
 186.22687716799555     
 187.25471185601782     
 189.96749559597811     
 190.70897114300169     
 191.90613439999288     
 192.05234567797743     
 194.39331284601940     
 195.45711698895320     
 195.51245616300730     
 195.60089956998127     
 197.18193786498159     
 198.01363293098984     
 199.09161474602297     
 199.23570548696443     
 201.00448825495550     
 208.70169452304253     
 218.61153209296754     
 226.86883403203683     
 229.29261983098695     
 27.129871772020124     
 40.063072027987801     
 61.216206668992527     
 73.341465867997613     
 74.071367850003298     
 79.775682464998681     
 88.290106716973241     
 97.158244789985474     
 99.516342236020137     
 100.63439891603775     
 101.79144768300466     
 103.17949330597185     
 103.88789441902190     
 106.51519619795727     
 111.26217501104111     
 116.61094097100431     
 116.62345571600599     
 117.37710507499287     
 118.31130347301951     
 118.38414632203057     
 118.56049219000852     
 120.37651731900405     
 120.76353552105138     
 121.49795722600538     
 122.29546119901352     
 123.95583373203408     
 125.01080520701362     
 125.54084873001557     
 127.49344508198556     
 127.56834713596618     
 127.63150059996406     
 127.97736712801270     
 127.98079493700061     
 131.67765833699377     
 131.90584202395985     
 134.29941338201752     
 135.01791298901662     
 135.53260066098301     
 135.89215664699441     
 137.46956904494436     
 138.79658922302769     
 139.11934453697177     
 139.72615243896144     
 140.68576985003892     
 141.80018402700080     
 143.44420342397643     
 143.56961495900759     
 144.41580466798041     
 145.48601772199618     
 145.50289190700278     
 146.74380769301206     
 146.83181500097271     
 149.76565565197961     
 150.38043627899606     
 151.58553640398895     
 151.94119814399164     
 152.09029308700701     
 152.70992560498416     
 153.17126677901251     
 153.35936007503187     
 153.44696038099937     
 153.48107783898013     
 155.69105895399116     
 155.70929671998601     
 156.04482971399557     
 160.01062783703674     
 160.11865720601054     
 161.87298373895464     
 162.73582789895590     
 162.93278545798967     
 163.39829550596187     
 163.73772638395894     
 164.23361689405283     
 165.72788622102235     
 166.13542594196042     
 166.37766663602088     
 166.84690389805473     
 167.54566679603886     
 169.37433718901593     
 170.00148526299745     
 171.67259134200867     
 173.09945062402403     
 173.10548625700176     
 174.71790010097902     
 175.27793551300419     
 177.81076506501995     
 178.36368721199688     
 180.67466467700433     
 181.33955885999603     
 182.27914714900544     
 182.79458932799753     
 184.14717798499623     
 184.74603301804746     
 185.94358380004996     
 186.19097419601167     
 193.58583256701240     
 193.83533875102876     
 197.59609967400320     
 210.54406630003359     
 211.95567271503387     
 26.388306917040609     
 48.814092256012373     
 58.572565488051623     
 63.128761725965887     
 79.589541008986998     
 90.863703494949732     
 93.442907443037257     
 94.352945851976983     
 94.452359176997561     
 95.368047634954564     
 96.776471825025510     
 98.181088734010700     
 99.739665972010698     
 100.96228484797757     
 101.30053425196093     
 102.25863177696010     
 105.07616544695338     
 107.40904181898804     
 108.06346471200231     
 108.74172895902302     
 108.90752975299256     
 109.28027555800509     
 109.35138090804685     
 109.61804133403348     
 112.23248989001149     
 113.22756116802339     
 113.58787846303312     
 113.91483519301983     
 114.32341146597173     
 115.16390168102225     
 116.45331230497686     
 118.05142130097374     
 118.28092713101069     
 118.54252109100344     
 118.59206911298679     
 119.29069653997431     
 119.39577225997346     
 119.53834682796150     
 119.86425594001776     
 119.87639606202720     
 121.18730830104323     
 122.41964456398273     
 123.02895115700085     
 123.19799493899336     
 123.26385960000334     
 124.13236814195989     
 124.38475252600620     
 125.18658027396305     
 126.75318365602288     
 126.84260334598366     
 127.11988460895373     
 128.12340488296468     
 128.92478286399273     
 129.59838959295303     
 131.38155216001906     
 131.84803397196811     
 132.42872130504111     
 132.73895785899367     
 134.10851713904412     
 134.76292280701455     
 134.79068619600730     
 134.94527502596611     
 135.02740056603216     
 135.59305405302439     
 135.61880327400286     
 136.52339703100733     
 136.68436093599303     
 138.28287920798175     
 138.44071801000973     
 138.48648456396768     
 140.58373497804860     
 140.88093840796500     
 140.93852527800482     
 143.03202754899394     
 143.20474178303266     
 144.03123640798731     
 144.51397225097753     
 144.89275071100565     
 146.21642268297728     
 147.24037648004014     
 149.04265644401312     
 149.27791626297403     
 150.22829989698948     
 151.41623676702147     
 151.41810901800636     
 152.89596598898061     
 153.00962998199975     
 153.61739926197333     
 153.68260084697977     
 155.94298722298117     
 156.21156098198844     
 158.23263988300459     
 159.43065678898711     
 159.85479052498704     
 160.46869701502146     
 162.91041448700707     
 165.38185889302986     
 166.22587340901373     
 173.48753056797432     
 184.09934669197537     
 22.919631769997068     
 64.076447972969618     
 69.606844560999889     
 81.471888150961604     
 85.071985371003393     
 86.381247996003367     
 89.987899702042341     
 92.583471985009965     
 93.793669867038261     
 94.397171969001647     
 94.412323151016608     
 98.151334616995882     
 99.419597295986023     
 100.20169582800008     
 100.61469396395842     
 100.71180840901798     
 101.07211270800326     
 101.28814904700266     
 101.43777341797249     
 102.15350281295832     
 102.31373736396199     
 102.96998204599367     
 103.08794181700796     
 103.66114069102332     
 103.76232949603582     
 104.06866681104293     
 104.36619118798990     
 104.54963423905428     
 105.06756521604257     
 105.60906561097363     
 106.60570001002634     
 108.55120633798651     
 110.62361971195787     
 111.78820569498930     
 112.17387455503922     
 113.14864166098414     
 113.51535573700676     
 113.63247793499613     
 113.67516033502761     
 113.72374006500468     
 113.96791928203311     
 114.00879593199352     
 114.16009631199995     
 114.45913718501106     
 114.99889194098068     
 115.24394649401074     
 115.38301310903626     
 115.47293647000333     
 115.90128901699791     
 116.05940060899593     
 116.75741303100949     
 117.20200904604280     
 117.86474629101576     
 117.90954025700921     
 117.92759574501542     
 118.28014153201366     
 119.21985902503366     
 120.45256022003014     
 120.84404696599813     
 121.65777422901010     
 121.98700137803098     
 122.59777287201723     
 122.93174953403650     
 123.33968645101413     
 123.43504069402115     
 123.71889077103697     
 124.21978997503174     
 124.45047661801800     
 124.51081782899564     
 124.76027905801311     
 125.59425311500672     
 125.60925863502780     
 125.96920913999202     
 128.63432142295642     
 131.57111598202027     
 131.70390501705697     
 131.97997163201217     
 131.99372024595505     
 132.63882702199044     
 132.90693480998743     
 133.04898543696618     
 133.52922404301353     
 133.68071143003181     
 134.24784962099511     
 134.69292335899081     
 136.20871713099768     
 136.76615014299750     
 137.23099373199511     
 137.97660970705329     
 138.42208031000337     
 138.97207109199371     
 139.27493442501873     
 139.31565525598126     
 139.32294473197544     
 142.70218213897897     
 143.22324158000993     
 143.45396108005662     
 146.95939135196386     
 151.56656259699957     
 152.17299509799341     
 63.308059930976015     
 75.342602326010820     
 77.003862607991323     
 79.260960746032652     
 79.596146879950538     
 79.684713884955272     
 81.674390783009585     
 82.570785134972539     
 83.167012967984192     
 83.677292446023785     
 86.117520223022439     
 86.779528156970628     
 87.080015051993541     
 87.090267959050834     
 87.380498773010913     
 88.594303085992578     
 88.856950972985942     
 89.017098960001022     
 90.286961852048989     
 91.323399815009907     
 91.440522468008567     
 93.407098447030876     
 94.129491569008678     
 94.841558698972221     
 95.229941910016350     
 95.451731800974812     
 95.605188162007835     
 95.808301749988459     
 95.849768265034072     
 96.179790479014628     
 96.297743255971000     
 96.746116552967578     
 100.13143815303920     
 100.16827261500293     
 100.23179369902937     
 100.59540413698414     
 101.40924918901874     
 101.99092209397350     
 103.53373686800478     
 104.15302675100975     
 104.42625014996156     
 104.87235519703245     
 105.05134762095986     
 105.25842232297873     
 105.29905964696081     
 105.53741784399608     
 105.66110777296126     
 106.59765125199920     
 106.66184915602207     
 107.34400419198209     
 107.59374049399048     
 108.04401291796239     
 108.26849757001037     
 108.98694175400306     
 109.92876558098942     
 110.02622822596459     
 110.04538627300644     
 110.11151879798854     
 110.29926296602935     
 110.59379823697964     
 110.60912363399984     
 110.95900850597536     
 111.06286236399319     
 111.38329933199566     
 111.43567806901410     
 111.96488093200605     
 112.73488436598564     
 113.18555730697699     
 113.85364839900285     
 114.02810394205153     
 114.30297668097774     
 114.32457061798777     
 114.62730553804431     
 114.75748458801536     
 115.09117225703085     
 115.48752055002842     
 115.93615103897173     
 115.98281285900157     
 116.44327056896873     
 116.96199952199822     
 117.02529679698637     
 118.29626621899661     
 118.31706182402559     
 118.87258661002852     
 119.57750771701103     
 120.16629496298265     
 120.61480181803927     
 120.71861690498190     
 121.26406832900830     
 121.97831924800994     
 123.44264945801115     
 124.36058654601220     
 124.95867695100605     
 127.63022036099574     
 129.53159689798485     
 130.12267055304255     
 132.20086252997862     
 134.54228131199488     
 136.75726435403340     
 142.16495283198310     
 57.326804935000837     
 63.498857078026049     
 64.220700196980033     
 65.844926332996693     
 70.393247872998472     
 71.750214681960642     
 73.057129000953864     
 73.397359074966516     
 74.956224291003309     
 75.099666199996136     
 75.764807272993494     
 75.932339748018421     
 76.421579793968704     
 78.185220381012186     
 79.080475645023398     
 79.220816925051622     
 79.315554718021303     
 80.043311809014995     
 80.083077266986948     
 81.696007463964634     
 82.520842905039899     
 83.317874129978009     
 83.436389789974783     
 84.007939848001115     
 84.469726258015726     
 84.835689186002128     
 85.181250697991345     
 85.277435544005129     
 85.435187210969161     
 86.153818466002122     
 86.404912206984591     
 86.437002846971154     
 87.994329017994460     
 88.449698791024275     
 88.491283946961630     
 88.811768694955390     
 88.847655529971235     
 89.965023217024282     
 89.985762581985909     
 90.347003379021771     
 90.889693595992867     
 90.894230260979384     
 91.324508626013994     
 91.702861171041150     
 91.707158230012283     
 92.080171073961537     
 92.381026869989000     
 92.395203565014526     
 92.714148513041437     
 93.174790089018643     
 93.258924686000682     
 93.275555636966601     
 93.694089656986762     
 93.875709977000952     
 93.942680848005693     
 94.373715541965794     
 94.385561264993157     
 94.419581151974853     
 95.775888199976180     
 95.968227465986274     
 96.716904458007775     
 96.793870855006389     
 97.233772856998257     
 97.454695845022798     
 97.654300436028279     
 98.429484276974108     
 98.438101654988714     
 98.517710555985104     
 98.567233117995784     
 98.858579043997452     
 99.171869474987034     
 99.285783500992693     
 100.02275696001016     
 100.03349194198381     
 100.33700572099769     
 100.80295433301944     
 101.23126243200386     
 101.37207299098372     
 102.44064892403549     
 102.51633630099241     
 102.54625947796740     
 102.70589158800431     
 103.52862486499362     
 103.53972435998730     
 104.42748562397901     
 104.42942015297012     
 105.34590785298496     
 105.44119616702665     
 105.53434034402017     
 106.05647394299740     
 106.06206912995549     
 106.52883595996536     
 107.89331658004085     
 108.01837541698478     
 109.73214720701799     
 110.35347134497715     
 110.83649148105178     
 114.24090326402802     
 114.94984517496778     
 123.35932371398667     
 55.693945400009397     
 59.719872382993344     
 63.056105949042831     
 64.622988165996503     
 65.694080812972970     
 67.671960982959718     
 69.011358280025888     
 69.226046616036911     
 70.507495842000935     
 70.618333688005805     
 70.761675319983624     
 71.427039886999410     
 71.741029491007794     
 71.961217596952338     
 72.014073817990720     
 73.715084219002165     
 73.916778332029935     
 74.142231010016985     
 74.922532160999253     
 75.441291778988671     
 75.868404795997776     
 76.130804017011542     
 76.411441434000153     
 76.440159238001797     
 76.463867216021754     
 76.516006771009415     
 77.296603823022451     
 77.343856366002001     
 77.390880609978922     
 77.477124860044569     
 77.718320710002445     
 77.932818547997158     
 78.081831621006131     
 78.139503549959045     
 78.361472445016261     
 78.543777449987829     
 79.153539798979182     
 79.381183796038385     
 79.536566597991623     
 79.948525211017113     
 80.119213289988693     
 80.563169295026455     
 80.589761230978183     
 80.949002948997077     
 81.755573326954618     
 81.761377512011677     
 81.954981584975030     
 82.090260536991991     
 82.445070363988634     
 82.646673854032997     
 82.679791703005321     
 82.710245980008040     
 82.870016468979884     
 83.086377056024503     
 83.656203723978251     
 83.886420594993979     
 83.913392057002056     
 84.853980479994789     
 84.880941559036728     
 85.086570309009403     
 85.372286233003251     
 85.409397339972202     
 85.755858903983608     
 85.975211632030550     
 86.814986267010681     
 86.865200636035297     
 86.866077914950438     
 86.893274051020853     
 87.001356296997983     
 87.288090326997917     
 87.651111497019883     
 87.825623970013112     
 87.978033962950576     
 88.394294154015370     
 88.584402513050009     
 89.119532641023397     
 89.129884328984190     
 89.176566982991062     
 89.206586040032562     
 89.904239450988825     
 90.260884568037000     
 90.371198915992863     
 90.593231437960640     
 90.639835150039289     
 91.184777197951917     
 91.745746627973858     
 92.751662584021688     
 92.808711071033031     
 93.516642806003802     
 93.529285705008078     
 94.101595345011447     
 94.189576234028209     
 94.214634453004692     
 95.164650466991588     
 95.220205773017369     
 95.533906873024534     
 99.504138996999245     
 99.881834561005235     
 102.22253873897716     
 103.36895659699803     
];

D_time = [
   547.15359885996440     
 624.18137927801581     
 709.65606229100376     
 737.03848294698400     
 853.92147195799043     
 860.32701168901986     
 871.16840300598415     
 890.78893314505694     
 915.24486390902894     
 939.98317200102611     
 957.75276037899312     
 988.32261853601085     
 1001.3221532550524     
 1028.2603247829829     
 1032.1053975469549     
 1046.6682122949860     
 1056.1722858669818     
 1057.4779372600024     
 1075.7902932909783     
 1076.5456658169860     
 1084.5633888000157     
 1088.7352023929707     
 1103.3732339669950     
 1103.7365557650337     
 1121.2359911749954     
 1127.2989279110334     
 1135.8202658839873     
 1145.5814869240276     
 1158.2982533919858     
 1168.3626644980395     
 1169.3028943949612     
 1175.0185292629758     
 1185.1236531930044     
 1194.9857940690126     
 1209.9451487359474     
 1212.6133572419640     
 1219.5135431739618     
 1235.1883924119757     
 1245.0767965969862     
 1245.6888702450087     
 1247.0365558019839     
 1251.5715412710560     
 1257.6887320440146     
 1264.3209930320154     
 1266.0937325349660     
 1268.9704191369819     
 1273.1576239139540     
 1274.7450013619964     
 1294.3824782549636     
 1300.4360482509946     
 1300.7975077659939     
 1310.8825443530222     
 1320.6961833140231     
 1331.6363248699927     
 1334.3905803469825     
 1339.6556893910165     
 1341.9866273399675     
 1345.4631998080295     
 1345.8764245540369     
 1348.9997668790165     
 1349.3365253360244     
 1362.6979517019936     
 1367.2789125409909     
 1368.4947487829486     
 1369.6207344650174     
 1373.2673069739831     
 1376.8657753549633     
 1385.7191216960200     
 1401.4461296770023     
 1422.4481959639816     
 1431.4601880600094     
 1434.1139451260096     
 1442.1591243040166     
 1442.8962394900154     
 1457.8066414540517     
 1463.8079436559929     
 1473.6184999760007     
 1479.6822119599674     
 1484.5619612470036     
 1491.9901190749952     
 1498.9401286640204     
 1501.8173726460082     
 1501.9339711370412     
 1502.5281425249996     
 1504.8127639669692     
 1524.4915183929843     
 1533.5717251289752     
 1534.2590747450013     
 1539.2182285269955     
 1560.4545606150059     
 1575.9596056520240     
 1590.3860683849780     
 1592.1210143780336     
 1611.2843778670067     
 1624.7449474089663     
 1641.9132338140043     
 1692.5073443900328     
 1702.6734234939795     
 1746.5852384489845     
 1765.9317545269732     
 149.35063585004536     
 300.33682217600290     
 523.04528545599896     
 565.81355824100319     
 569.89879707398359     
 583.24566476698965     
 593.02472736994969     
 598.26088969898410     
 665.31777537899325     
 718.24699768098071     
 769.53725445695454     
 892.58378407103010     
 956.49453843501396     
 984.94740950496634     
 997.17380208498798     
 1027.6775008789846     
 1036.3673221259960     
 1087.6216977350414     
 1091.5668039370212     
 1224.2762710359530     
 1233.2504731140216     
 1257.6159036610043     
 1266.9805966250133     
 1268.6148197799921     
 1355.2204583010171     
 1365.2151876470307     
 1367.9495716509991     
 1388.9655897780322     
 1395.9213227169821     
 1425.7627723329933     
 1429.6215299739852     
 1432.4828233440057     
 1443.0723042620230     
 1462.6357239289791     
 1463.3508018259890     
 1468.4544585400145     
 1481.4243684480316     
 1483.7453574269894     
 1487.9321790770045     
 1496.3852760239970     
 1502.6605500209844     
 1512.9414811719907     
 1523.5570666370331     
 1537.5972651020274     
 1540.5822077119956     
 1551.1616468779976     
 1554.4126411009929     
 1564.7712142530363     
 1569.1183055470465     
 1577.9431601449614     
 1579.8691337780328     
 1580.1446841100114     
 1587.0647082070354     
 1602.2444551759982     
 1609.0702403790201     
 1616.1406435020035     
 1628.9943477920024     
 1637.1443637549528     
 1650.3321845079772     
 1666.2287706450443     
 1685.4603934810148     
 1688.9685047299718     
 1688.9997667300049     
 1708.4875015330035     
 1730.7099367429619     
 1747.4390578489983     
 1762.3312494119746     
 1764.6095157890231     
 1773.4158478740137     
 1775.0168145820498     
 1780.5936136650271     
 1788.5874681380228     
 1800.1289981419686     
 1804.0522579370299     
 1806.7763806009898     
 1807.5084552810295     
 1832.0423316690139     
 1851.2611489050323     
 1855.0428221930051     
 1864.5917565220152     
 1877.0683351620100     
 1904.9087002609740     
 1905.2946594770183     
 1916.8292112980271     
 1924.2047358690179     
 1940.4517335439450     
 1970.1568026450113     
 2022.4352232849924     
 2027.7777503390098     
 2048.4322968079941     
 2080.8203421619837     
 2126.7128745859955     
 2146.7571008930099     
 2200.3636972230161     
 2210.1264447320136     
 2223.8096560210106     
 2226.5628207219997     
 2344.7890542890527     
 2383.1801787209697     
 2384.3527217330411     
 207.74565022398019     
 210.10012982698390     
 367.63926314102719     
 386.32490462198621     
 403.42908366397023     
 452.17577009700472     
 480.56683995801723     
 499.15281253599096     
 579.95491392799886     
 607.53281562495977     
 620.56981274602003     
 647.36992252396885     
 651.16352379001910     
 729.82988405501237     
 800.44844996498432     
 805.30295175500214     
 840.22096851497190     
 887.58750788995530     
 1034.9716975489864     
 1047.3381049630116     
 1086.9283390399651     
 1143.7241844250239     
 1159.1614116629935     
 1165.6351173680159     
 1175.3383865969954     
 1224.2037793700001     
 1252.4125309390365     
 1326.7327024350525     
 1417.9228886640049     
 1447.8359523580293     
 1449.2763854279765     
 1457.6292273970321     
 1458.1595807939884     
 1460.8871569129988     
 1468.5147587550455     
 1509.1173837879905     
 1533.4749810600188     
 1537.3981752829859     
 1567.0198607710190     
 1575.0354682969628     
 1598.8227072519949     
 1605.4038529640529     
 1615.1562057560077     
 1620.9904332740116     
 1627.3683554520248     
 1633.7941432959633     
 1634.7340927520418     
 1698.3357303270022     
 1701.8725987649523     
 1705.2580544369994     
 1734.2393781850114     
 1754.3835479129921     
 1763.0810195879894     
 1794.1838663410163     
 1826.9513766919845     
 1836.2278778619948     
 1859.8151729669771     
 1897.0617530989693     
 1913.9930015410064     
 1928.0295099070063     
 1963.3857389949844     
 1968.5701969949878     
 1974.6525089400238     
 1980.0440631979727     
 1982.6418662439683     
 2018.7159487910103     
 2022.7055929949856     
 2028.8579405290075     
 2058.2997545429971     
 2069.8265954140224     
 2078.0295870520058     
 2127.9106533270096     
 2130.1562662260258     
 2135.3500262380112     
 2175.4838646379649     
 2185.1081784749986     
 2233.2138645600062     
 2272.5783513999777     
 2278.9903820629697     
 2343.2870119469590     
 2355.8659402589547     
 2381.9417643640190     
 2406.5626278280397     
 2436.3738375329995     
 2441.1128035540460     
 2446.6141187199974     
 2457.5640881920117     
 2481.5173215480172     
 2483.0145859489567     
 2567.6703044800088     
 2616.2804008270032     
 2640.7675112729776     
 2651.0709221109864     
 2674.2280306570465     
 2696.5785431229742     
 2777.4703513590503     
 2903.3233315299731     
 2982.9872079810011     
 3019.4258579870220     
 3327.4320467880461     
 2.2538198390975595E-004
 1.8754898337647319E-004
 5.8978295419365168E-004
 6.3888001022860408E-004
 92.592637088964693     
 147.38597499899333     
 187.69702958798734     
 279.09794872801285     
 297.54415822302690     
 321.29604314896278     
 343.03401552402647     
 344.81199342198670     
 402.30037365300814     
 448.97952946397709     
 466.60154400300235     
 537.77354097500211     
 574.81778007099638     
 663.24456995300716     
 665.35151236195816     
 701.62637352402089     
 709.14459417603211     
 745.84829591895686     
 759.46227675396949     
 795.82888113602530     
 881.67545109003549     
 881.80589242302813     
 898.00359710701741     
 1191.2788835220272     
 1194.4578145039850     
 1213.7789421619964     
 1232.9228557409951     
 1261.5753008209867     
 1280.6576309759985     
 1360.4968748200336     
 1371.5671717289952     
 1428.0013923380175     
 1428.5482296840055     
 1430.7971069460036     
 1459.4724044409813     
 1473.1268148020026     
 1520.2979303820175     
 1524.1383938969811     
 1591.1804885650054     
 1654.4978258280316     
 1667.4786948740366     
 1725.3739131040056     
 1728.9360890009557     
 1791.1892041240353     
 1797.9298148590024     
 1844.0876143070054     
 1853.7153357180068     
 1855.3383177089854     
 1897.9191282829852     
 1918.1985972329858     
 1926.7404364419635     
 1930.6619858929771     
 1931.0680189580307     
 1951.4833096400253     
 1979.9949601659901     
 2035.4484477569931     
 2054.1235808780184     
 2057.5347440409823     
 2077.5788557970081     
 2081.5540516080218     
 2083.1546547100297     
 2128.2393683199771     
 2144.0432698919903     
 2224.7791703889961     
 2227.8486997620203     
 2238.1257784420159     
 2239.4170129140257     
 2281.4082992110052     
 2306.4921450700494     
 2399.2860417870106     
 2422.8107225080021     
 2448.4532431940315     
 2449.8564429770340     
 2471.8180508270161     
 2498.0989959110157     
 2517.8738032070105     
 2525.5599577380344     
 2527.9464249499724     
 2549.1693107570172     
 2649.7717085840413     
 2682.9543438949622     
 2772.0764453720185     
 2796.8663797199843     
 2847.0572720170021     
 2860.8650494260364     
 2909.5202673940221     
 2943.4418835339602     
 2971.9457844909630     
 2988.6432466320111     
 3084.5543121889932     
 3124.9204168129945     
 3141.4984946370241     
 3185.1919548970181     
 3211.4496188460034     
 3577.4513446890051     
 3633.4928800759953     
 5.8285100385546684E-004
 5.5410899221897125E-004
 6.3345598755404353E-004
 7.8446598490700126E-004
 4.2283761955332011E-002
 0.10364670294802636     
 0.14479409798514098     
 209.29943923896644     
 212.02391183300642     
 269.49996363499667     
 325.77864382998087     
 593.06713109900011     
 714.10266276297625     
 844.00387791701360     
 851.87134381302167     
 870.17480482597603     
 989.43626446003327     
 1002.8160014469759     
 1077.3339547339710     
 1113.9699208739912     
 1138.5113323590485     
 1162.5694636389962     
 1179.0216495170025     
 1200.8063835179782     
 1215.7320613029879     
 1253.0362548130215     
 1288.8197147999890     
 1359.5278561249725     
 1370.3088259480428     
 1371.4504101400380     
 1374.6455461799633     
 1376.7511398100178     
 1435.0988810330164     
 1441.0339518080000     
 1459.5702959269984     
 1545.6543906919542     
 1558.4908685049741     
 1618.3990360639873     
 1620.2984045519843     
 1632.5172211409663     
 1675.4309339050087     
 1765.8523516390123     
 1779.3148529580212     
 1801.4590605470003     
 1806.8010215479881     
 1822.3696678659762     
 1841.8780798210064     
 1871.4245405429974     
 1884.3160576460068     
 1894.8855464500375     
 1934.3825896700146     
 1986.9384984030039     
 1994.8466241480201     
 2019.2853340610163     
 2029.7248376400094     
 2041.7135423549917     
 2051.5985431830049     
 2090.5371400309959     
 2106.0723811030039     
 2127.6487942810054     
 2129.3863208969706     
 2141.8500603610300     
 2169.3228547410108     
 2181.8427875119960     
 2190.5423159740167     
 2197.2820505610434     
 2364.8430620369618     
 2395.0647719880217     
 2406.2530896590324     
 2410.3449617730221     
 2412.5251357809757     
 2436.8999767210335     
 2442.4171369899996     
 2469.8573470329866     
 2498.3205433089752     
 2536.3598485339899     
 2559.6123686140054     
 2638.6556914289831     
 2709.6365144400042     
 2767.0586392609985     
 2785.0696619260125     
 2785.3855266799801     
 2836.6903256869991     
 2894.1320133759873     
 2909.0869215090061     
 2918.3261624699808     
 2926.9324694569805     
 2961.8141271840432     
 3047.7910140940221     
 3097.3875019339612     
 3150.7134926250437     
 3312.4914831349743     
 3398.7327640299918     
 3421.1654106790083     
 3665.2310929420055     
 3708.9127958359895     
 3758.7072241649730     
 3918.0565174269723     
 4099.1159359859885     
 5361.4930944460211     
 9.9082803353667259E-004
 1.0711050126701593E-003
 2.9645910020917654E-002
 3.9972268976271152E-002
 8.6709580034948885E-002
 0.20809444400947541     
 9.1794038800289854     
 60.065787577012088     
 79.274277516989969     
 233.32357184099965     
 279.64382902602665     
 379.57308874098817     
 402.51310519600520     
 451.85378918499919     
 479.65355331700994     
 562.03493742400315     
 668.66626199701568     
 682.10154237598181     
 748.22617096098838     
 815.66500608198112     
 829.54181841301033     
 876.92352950200438     
 1100.5520094940439     
 1117.4793749530218     
 1138.7107632430270     
 1146.8810585690080     
 1198.2573021519929     
 1210.3107103440561     
 1217.8336599710165     
 1229.9361908920109     
 1277.8632157159736     
 1280.1380954459892     
 1310.0415322209592     
 1385.8930827470031     
 1389.4490213500103     
 1398.4953184659826     
 1402.8735465540085     
 1405.3656569679733     
 1452.7357960270019     
 1487.9802480099606     
 1522.0865272980300     
 1593.9891942010145     
 1620.0885825840523     
 1638.3439168509794     
 1646.8380228700116     
 1677.5756682730280     
 1718.0137360059889     
 1726.2205575819826     
 1752.1824178970419     
 1765.3853230350069     
 1774.7363101119990     
 1783.9656783809769     
 1791.7830943749868     
 1855.0081507640425     
 1868.5092258430086     
 1932.8800184490392     
 1935.7108008140349     
 1971.7822908429662     
 2034.9735569480108     
 2047.8163047480048     
 2070.2499401340028     
 2087.1407414010027     
 2126.2532581040286     
 2174.4550989129930     
 2220.2848141749855     
 2249.7899970349972     
 2258.7327429619618     
 2285.8997866240097     
 2293.3458914660150     
 2306.4675360710244     
 2376.4656434520148     
 2379.4173518599709     
 2396.3150572439772     
 2401.2778865600121     
 2411.1415457850089     
 2451.7266938879620     
 2466.1303577380022     
 2477.6431790519855     
 2621.2385035829502     
 2663.2037589759566     
 2703.1687789160060     
 2723.4976669170428     
 2834.1632634709822     
 2845.4801819660352     
 2969.0861084209755     
 3033.5539979170426     
 3163.2133207530132     
 3217.1988603539648     
 3390.6559947580099     
 3406.8566190829733     
 3410.1826762810233     
 3616.0699034410063     
 3619.1316592319636     
 3632.2840075869462     
 3845.3123787769582     
 3969.4069729149924     
 4046.6634815090219     
 4049.8774881259887     
 4778.8483434160007     
 5379.2680554260151     
 7.5743201887235045E-004
 9.6495699835941195E-004
 1.0134119656868279E-003
 4.8776643991004676E-002
 0.19374980800785124     
 0.40405125403776765     
 17.915154738991987     
 128.07488953002030     
 386.84462152002379     
 447.70785945304669     
 511.04437303100713     
 532.64589484600583     
 596.55827269604197     
 611.98054254200542     
 704.76871013699565     
 862.34350344899576     
 880.81732972798636     
 905.86526007601060     
 914.79281083703972     
 919.50584436103236     
 922.62449109402951     
 938.36728001700249     
 981.73821768496418     
 996.42680522601586     
 1131.4707554740016     
 1138.0085769959842     
 1143.6282557949889     
 1153.1467936399858     
 1163.3398413300165     
 1186.5052003900055     
 1192.7301934220013     
 1198.5121901330422     
 1275.9591020670487     
 1301.8901615819777     
 1320.5238037139643     
 1447.6151828949805     
 1508.2020512889721     
 1512.0525759459706     
 1529.3977819699794     
 1556.0019103129744     
 1567.1315695569501     
 1573.8764121290296     
 1598.5980602600030     
 1620.9356359289959     
 1684.6516245559906     
 1700.5744715270121     
 1800.9885295259883     
 1809.5489618150168     
 1896.3914547659806     
 1904.6252149479697     
 1949.1003478450002     
 1951.4697893619887     
 1974.6159333119867     
 2038.0781397160026     
 2065.0333786429837     
 2080.6282735500135     
 2107.4155890609836     
 2149.2164831149857     
 2186.8609589549596     
 2200.1044253699947     
 2212.8435228249873     
 2221.7146763930214     
 2249.7558862930164     
 2260.2547249370255     
 2288.7710664100014     
 2335.1207919130102     
 2349.7389451020281     
 2352.0943861029809     
 2367.8102043909603     
 2371.6194133670069     
 2398.6082037509768     
 2436.6979778769892     
 2522.2460156229790     
 2632.0145802890183     
 2651.3952228259877     
 2658.7404589810176     
 2666.9080305719981     
 2710.3328525049728     
 2738.2948741999571     
 2757.4472673219861     
 2757.9749703300186     
 2759.6165159930242     
 2884.2594417880173     
 2904.8082009790232     
 2944.9134150370373     
 3018.2570245630341     
 3021.5460057950113     
 3025.6238325039740     
 3218.3893778130296     
 3503.0200497279875     
 3563.9710319039878     
 3620.0459040819551     
 3779.4870722899796     
 3828.9794610170065     
 3926.6905327189597     
 3979.3584838209790     
 4071.0712301580352     
 4115.7334637740278     
 4443.0517140880111     
 5271.4020714429789     
 8.7456597248092294E-004
 1.0264499578624964E-003
 0.48249012697488070     
 184.78752910502953     
 408.02733187098056     
 677.36324860999594     
 698.50029884697869     
 704.08457955601625     
 706.57681603496894     
 762.10591922898311     
 770.33703027397860     
 790.26284644298721     
 836.24974286300130     
 840.26428579498315     
 863.59471142501570     
 865.56655505101662     
 923.61969187401701     
 927.08814684796380     
 929.83323555503739     
 952.49778967996826     
 992.98307479999494     
 1071.1197245230433     
 1096.8835063879960     
 1108.0071109480341     
 1142.6144790679682     
 1157.5139212649665     
 1168.0234667859622     
 1193.8807422129903     
 1209.9150908350130     
 1219.5822776689893     
 1246.9489194310154     
 1260.9458103509969     
 1327.2834007870406     
 1361.2627896940103     
 1388.3284479220165     
 1399.2983882360277     
 1431.1889738159953     
 1435.9647397910012     
 1475.0671907129581     
 1502.6909945710213     
 1552.3045222249930     
 1564.3729328010231     
 1574.1631016340107     
 1576.8865536039812     
 1604.8646784420125     
 1652.5836303590331     
 1654.7525734750088     
 1666.6983670450281     
 1674.1169236539863     
 1692.5531150929746     
 1743.9041518140002     
 1747.7686387519934     
 1758.1552408839925     
 1761.0903586189961     
 1798.6279185700114     
 1804.9636001309846     
 1816.7186062699766     
 1817.9765653849463     
 1852.1214997229981     
 1859.2420019250130     
 1859.7334613850107     
 1865.6826019219588     
 1866.0777020300156     
 1871.8988122969749     
 1875.6056183630135     
 1876.6927897059941     
 1909.4584899669862     
 1924.7470475609880     
 1946.3130693379790     
 1968.8845488229999     
 1969.2707257369766     
 1970.4147411090089     
 1983.3665325589827     
 2008.4439125069766     
 2024.7062180680223     
 2037.4889919409761     
 2076.8167914400110     
 2083.9714254710125     
 2105.8693757129950     
 2116.4422261940199     
 2145.9146770540392     
 2153.6795269669965     
 2235.4211334409774     
 2327.1627557119937     
 2359.7327140310081     
 2377.9390129349777     
 2414.2721285669832     
 2469.3977329110494     
 2483.3137944699847     
 2579.3357659199974     
 2583.2816684290301     
 2639.3227542209788     
 2685.9630956409965     
 2831.2263127960032     
 2928.0460369540378     
 2972.3786052479991     
 2983.9184320880449     
 3358.4666655149776     
 3440.5051451869658     
 3822.1188910829951     
 7.9921103315427899E-004
 0.40948085999116302     
 275.28041166497860     
 316.38190415198915     
 359.51693677000003     
 397.67845061997650     
 401.88089826295618     
 475.47182580403751     
 659.31229840399465     
 692.02870927198092     
 696.65479187399615     
 697.61581356998067     
 716.47693718597293     
 746.10834686603630     
 785.61333924200153     
 835.17760984302731     
 868.55721313896356     
 924.67721673601773     
 949.40877746295882     
 956.35880381002789     
 969.38113290397450     
 1050.5076776199858     
 1092.0338956200285     
 1132.0297124439967     
 1150.6120065250434     
 1224.7395436229999     
 1228.0556256619748     
 1232.3501812219620     
 1241.8404615930049     
 1248.4699484259472     
 1271.0101483860053     
 1271.1730609780061     
 1326.0886615469935     
 1328.1197358369827     
 1392.6058049749699     
 1399.2569841680233     
 1448.8775890200050     
 1469.8804538419936     
 1470.5614151009941     
 1476.1682891679811     
 1512.4661618809914     
 1513.1430159279844     
 1517.0951351489639     
 1521.1167161489720     
 1533.6294820529874     
 1534.8097938490100     
 1552.8778207590221     
 1557.1530451410217     
 1561.5123867649818     
 1563.8041676509893     
 1568.4964433099958     
 1570.9670223889989     
 1596.4147312080022     
 1602.3640824949834     
 1627.0489463689737     
 1633.7467312189983     
 1640.1671281079762     
 1648.3960000159568     
 1663.9655252799857     
 1696.3793223720277     
 1705.8397699689958     
 1713.1580671130214     
 1726.9572911009891     
 1727.9400838559959     
 1741.9930127240368     
 1750.0428698930191     
 1768.4244068129919     
 1774.0831480830093     
 1781.7185112140141     
 1784.4865828540060     
 1803.2550629439647     
 1806.2453454630449     
 1824.0736406859942     
 1837.1834490289912     
 1839.9580711289891     
 1843.2513874259894     
 1861.0235384270200     
 1887.2975036710268     
 1889.6862044389709     
 1890.2064307410037     
 1941.8307545629796     
 1963.0763482440379     
 1979.5743918740191     
 2002.1225603809580     
 2007.2611301440047     
 2014.9205676370184     
 2031.2464308309718     
 2033.2660292549990     
 2058.8232815539814     
 2068.8392592869932     
 2069.8021770869964     
 2114.6829797480023     
 2133.3743170649977     
 2254.9391575269983     
 2377.0157259900006     
 2401.5801004790119     
 2445.8204542530002     
 2542.0616031959653     
 2720.3429025159567     
 2830.8505579329794     
 0.35868013801518828     
 142.09375676204218     
 259.12019738700474     
 447.71016865101410     
 449.79416549403686     
 478.95633767097024     
 518.84136076201685     
 518.84333224600414     
 546.27877731894841     
 565.48453539301408     
 578.44006852101302     
 627.15867075498682     
 631.75660820497433     
 699.36122307804180     
 721.67822940798942     
 775.45924549596384     
 799.91864890803117     
 810.68459412804805     
 833.99041756498627     
 852.79873966501327     
 864.49732113699429     
 903.81896029005293     
 989.67878161097178     
 1007.8728466910543     
 1014.2753367919941     
 1028.0176331729745     
 1032.8655061420286     
 1081.0122790510068     
 1094.3267494409811     
 1097.1075073740212     
 1132.5302855219925     
 1135.5797704000142     
 1146.3619321999722     
 1169.1014377999818     
 1178.8004321269691     
 1198.0954465140239     
 1226.6167608689866     
 1237.7274061630014     
 1275.1519824109855     
 1292.5064489470096     
 1301.6688856740366     
 1306.7864214429865     
 1312.2591192969703     
 1318.7634031560156     
 1325.3930700240307     
 1329.1065045630094     
 1331.7526931350003     
 1364.1900093900040     
 1366.0968367620371     
 1372.8448824249790     
 1375.6809689800139     
 1377.3454784019850     
 1381.7087701019482     
 1385.4495452400297     
 1395.0538571919897     
 1415.2761261380510     
 1416.9414143519825     
 1419.6168523140368     
 1429.0965463419561     
 1435.6703304059920     
 1441.1813243679935     
 1448.7524220329942     
 1481.1856616769801     
 1481.5588770640315     
 1497.1111173779937     
 1500.2558483670000     
 1510.1113258490223     
 1515.5537703279988     
 1521.2910808189772     
 1541.1700916269911     
 1542.2255213680328     
 1556.3110751699423     
 1556.3191436189809     
 1589.7773930509575     
 1601.7557070620242     
 1617.7355830440065     
 1626.8962776400149     
 1633.2371296170168     
 1641.0031367369811     
 1645.1075246179826     
 1656.4146740140277     
 1656.5025081660133     
 1696.1885947450064     
 1720.8629004510003     
 1738.4937157200184     
 1760.2528623269754     
 1785.5386443269672     
 1785.9028719379567     
 1787.5099899739726     
 1787.6758499349817     
 1810.2266512939823     
 1827.6886622220045     
 1882.6624986859970     
 1957.3905718489550     
 2140.3142379790079     
 2163.1329451999627     
 2241.5488478390034     
 2293.0748705219594     
 2370.2728828739491     
 2774.1883812529850     
 0.37005729100201279     
 167.18824654497439     
 416.93253434897633     
 426.80687204602873     
 533.21793231100310     
 551.18446218199097     
 581.39320648403373     
 582.17668161797337     
 605.53308427799493     
 614.52071782597341     
 644.55049137602327     
 660.75801140302792     
 665.29019768402213     
 694.03938508901047     
 761.56941717898007     
 774.59540292603197     
 812.39449259598041     
 845.46561781299533     
 848.73895969300065     
 869.41827600297984     
 965.97893997601932     
 1005.2050398130086     
 1013.9771931970026     
 1015.8020296120085     
 1024.5825176500366     
 1032.5406578760012     
 1047.3672704659984     
 1079.0533865650068     
 1084.3299626490334     
 1092.2526704909978     
 1099.3979536250117     
 1100.4266138480161     
 1102.0547209160286     
 1105.8225140349823     
 1120.8947328350041     
 1134.5926017179736     
 1134.6558727759984     
 1143.6690859570517     
 1167.2332731079659     
 1183.6116945680114     
 1184.2946533229551     
 1194.3578051849618     
 1194.9075385130127     
 1199.5265852310113     
 1214.3558976289933     
 1217.3175109540462     
 1219.6071064419812     
 1243.4401571939816     
 1245.3016695720144     
 1247.1904353220016     
 1263.3580960719846     
 1271.4546886099852     
 1273.5218702129787     
 1280.1406984390342     
 1293.8754833459971     
 1295.7624776570010     
 1301.2562826619833     
 1319.0781922480091     
 1321.5193459739676     
 1332.6780167650431     
 1338.8979811970494     
 1341.7127016030136     
 1343.0912487239693     
 1344.4156200199504     
 1344.4953999189893     
 1344.8885996320168     
 1352.2604317410151     
 1363.5836616769666     
 1365.1515726119978     
 1378.3713516799617     
 1391.4373179710237     
 1397.5602201700094     
 1401.9605797639815     
 1414.5775865259930     
 1425.5970866949647     
 1429.0184899869491     
 1429.4016045979806     
 1434.7265917810146     
 1435.2763907939661     
 1436.8873502219794     
 1458.0486812359886     
 1471.2004506149678     
 1482.2787557869451     
 1486.7034973960253     
 1488.6903364020400     
 1497.2269589659991     
 1528.1413495339802     
 1571.0499243140221     
 1587.1435990810278     
 1591.4228006780031     
 1630.6999158090330     
 1662.9800574399997     
 1667.4602652589674     
 1694.8777104889741     
 1748.5230481980252     
 1803.7099650639575     
 1816.5715436890023     
 1972.6696577970288     
 1983.7437015239848     
 2547.4610851419857     
 252.11398264102172     
 475.69896370399510     
 484.82237675099168     
 553.21832295903005     
 582.97784851997858     
 588.22525493701687     
 590.11491119000129     
 600.05310748895863     
 608.54345904098591     
 657.35628006403567     
 762.99827333301073     
 765.00879426702159     
 771.77143900800729     
 775.31793988798745     
 785.82413005898707     
 817.86417290702229     
 821.40945544699207     
 823.98036079702433     
 858.13228512700880     
 871.73736156796804     
 910.10916583798826     
 938.95499642600771     
 963.52449829498073     
 967.81553308700677     
 971.48899576801341     
 972.96068050898612     
 973.52733106201049     
 974.08560456999112     
 986.49426502001006     
 994.90053050301503     
 999.35082886600867     
 1016.9579271859839     
 1025.7350964020006     
 1026.4969443030423     
 1033.7791062240140     
 1034.1836481170030     
 1038.7819711610209     
 1040.2581213720259     
 1041.0333596669952     
 1041.1057654339820     
 1041.6098074070178     
 1047.5162358509842     
 1048.7299449099810     
 1053.7914558019838     
 1060.3607526959968     
 1071.2236924329773     
 1075.7809382230043     
 1079.5510520809912     
 1083.4404039680376     
 1085.0129725770094     
 1089.1291582069825     
 1090.2017498009955     
 1106.3104526280076     
 1110.6029724029941     
 1114.8732005259953     
 1128.9944975239923     
 1130.1128157929634     
 1131.4081928770174     
 1132.3026295540039     
 1147.2922122520395     
 1155.5740781810018     
 1156.4780154410400     
 1158.2259702219744     
 1164.1425633470062     
 1164.2419349690317     
 1171.5576479700394     
 1172.3240890459856     
 1176.0723423180170     
 1177.4161536659813     
 1191.9793626079918     
 1195.8150389440125     
 1196.0685138410190     
 1202.7712387579959     
 1214.2551332750008     
 1219.9462884759996     
 1223.7976832970162     
 1229.6083343809587     
 1252.7678776270477     
 1260.0516202139552     
 1268.0855938490131     
 1273.8514839719865     
 1274.9244011340197     
 1281.1148941380088     
 1282.8379746709834     
 1315.0557181279873     
 1323.8534310529940     
 1333.1453859119792     
 1343.1596932020038     
 1343.1878129740362     
 1348.2545343179954     
 1348.7897917020018     
 1387.7165187589708     
 1389.5291171920253     
 1403.7190852959757     
 1527.4337431400199     
 1637.2191436419962     
 1667.8356078640209     
 1720.0397965760203     
 1861.1053960819845     
 1892.1207329669851     
 155.10954777902225     
 421.43062980799004     
 425.24576692096889     
 565.93707213801099     
 574.61760780302575     
 581.55062516598264     
 582.66757791698910     
 663.17196467495523     
 700.15297065000050     
 706.11559217795730     
 740.52933154103812     
 772.98254482698394     
 799.20780514599755     
 802.09641721396474     
 820.96223573700991     
 838.58939427701989     
 839.85870642401278     
 846.97862165700644     
 865.52173107501585     
 868.97565339697758     
 869.15464248397620     
 880.47711996099679     
 892.41656954400241     
 900.18645580200246     
 900.81605400197441     
 904.58357824099949     
 916.18762714799959     
 917.34555236995220     
 917.58539085701341     
 918.91912126302486     
 930.45525342802284     
 931.55584135599202     
 933.20608900499064     
 949.94281346700154     
 953.78390551701887     
 956.38466654298827     
 958.75710858101957     
 958.87603033694904     
 958.99876503099222     
 959.69117161299801     
 977.47707783797523     
 980.04110892501194     
 981.78309528098907     
 983.43386011297116     
 984.94741356797749     
 987.95826212200336     
 992.48326537699904     
 995.04640728101367     
 996.97013435000554     
 1002.0679004339618     
 1002.7387125800014     
 1004.9167170689907     
 1006.0019832099788     
 1015.4993862290285     
 1018.3244779870147     
 1020.1290846419870     
 1024.5882368099992     
 1029.0608352569980     
 1033.8687849589624     
 1036.5582236580085     
 1049.2712580040097     
 1050.5796066529583     
 1051.6378818550147     
 1058.0725230990211     
 1073.0894454750232     
 1077.2631695030141     
 1083.2911388639477     
 1088.3438600079971     
 1088.5093324629706     
 1089.7524331670138     
 1094.3408675119863     
 1100.5905780720059     
 1106.9393842519494     
 1111.3969676200068     
 1111.5597901959554     
 1111.9233678890159     
 1111.9999965499737     
 1116.5753716710024     
 1131.5180211270344     
 1133.0813498299685     
 1142.6454584179446     
 1154.8113042840268     
 1156.2269402210368     
 1171.0047685850295     
 1178.5853778069722     
 1199.1575534169679     
 1218.4303243599716     
 1247.0882981179748     
 1270.6138402690412     
 1276.3297631079913     
 1283.3912376220105     
 1288.1806366739911     
 1297.9201885130024     
 1324.0317699210136     
 1348.4713043619995     
 1396.0850110159954     
 1402.0947761459975     
 1446.0026108510210     
 1459.7213106990093     
 1589.6063078030129     
 136.30957582301926     
 281.73249791498529     
 298.08075097500114     
 366.49371204001363     
 377.08477075496921     
 401.19084684597328     
 415.69501661497634     
 493.21975987701444     
 551.58092629601015     
 586.44791607896332     
 606.26531233300921     
 608.28095352399396     
 616.83085517701693     
 620.11736016999930     
 626.35989277099725     
 664.18402165704174     
 668.29805944702821     
 721.15137679304462     
 726.66842221398838     
 730.43421244597994     
 742.53864137601340     
 742.57583223801339     
 748.03944258199772     
 751.55586706503527     
 761.30911283899331     
 772.35700160695706     
 775.31503103696741     
 777.90521863498725     
 783.77874868898652     
 806.50934488099301     
 809.31385231902823     
 829.39739269204438     
 836.54687173099956     
 840.18175779498415     
 842.02613557199948     
 843.58415383397369     
 847.95242987596430     
 848.12062361801509     
 852.40643049997743     
 852.47688750905218     
 860.02014465705724     
 871.10580501402728     
 875.93585164600518     
 876.29387807298917     
 880.51612875598948     
 881.28122894704575     
 886.25959098699968     
 895.43347090797033     
 904.23355417500716     
 905.03879153099842     
 905.65171937202103     
 906.82500193902524     
 909.04029688099399     
 910.01190994895296     
 927.50065028300742     
 930.53660891804611     
 941.25717885902850     
 946.47205056698294     
 951.17784491903149     
 964.20661602501059     
 978.73051877896069     
 980.03473378898343     
 986.64054059499176     
 998.45823503599968     
 999.85857295402093     
 1002.4825838319957     
 1006.7352365769912     
 1006.9059573539998     
 1022.1521408469998     
 1032.8358834690298     
 1045.4569094699691     
 1054.3609474319965     
 1054.4265931909904     
 1063.7740593009512     
 1066.4719443329959     
 1074.2088035939960     
 1076.1424143629847     
 1082.1410222420236     
 1083.3454726029886     
 1084.2972369769705     
 1094.4899115520529     
 1099.5352949930239     
 1108.4942209009896     
 1120.5270774069941     
 1123.9612233529915     
 1135.2055632860283     
 1136.2939468570403     
 1146.6219503519824     
 1146.6903853369877     
 1168.0264370879740     
 1173.8358333620126     
 1175.5679614280234     
 1204.3230209440226     
 1209.1214784230106     
 1214.7531643300317     
 1229.6951970520313     
 1250.9909073150484     
 1337.8491277249996     
 1487.6819351470331     
 1522.5670720310300     
 323.87812585401116     
 339.94769638299476     
 460.30508077499690     
 463.58342415303923     
 511.32467975100735     
 549.77923308400204     
 550.12670899700606     
 571.84881258901441     
 575.02703095501056     
 582.44307099399157     
 600.85348168900236     
 610.18314611300593     
 634.66858529701130     
 658.76130296196789     
 659.26757686503697     
 678.12243220198434     
 684.08634377201088     
 692.69575116701890     
 696.33425705798436     
 697.99507177795749     
 699.01008640299551     
 704.09630202403059     
 705.25466677499935     
 710.99057954701129     
 714.50918957503745     
 715.87119828397408     
 722.94913809699938     
 723.11789048596984     
 725.45366124302382     
 733.79228106798837     
 741.43121581699234     
 742.69125907495618     
 743.18857110402314     
 745.11360527400393     
 748.96455704298569     
 752.51608765602577     
 752.63029757398181     
 758.46494814800099     
 759.07320923800580     
 763.22800970298704     
 764.19383175700204     
 764.52887487999396     
 768.85396295000101     
 771.77390965603990     
 777.66931805497734     
 779.84489173901966     
 783.74473837000551     
 785.20739133300958     
 788.03248738899129     
 788.43428001197753     
 799.34286813903600     
 799.97909318999154     
 801.02041009900859     
 802.76104636600940     
 808.47933167096926     
 809.09330925502582     
 812.82206528697861     
 816.68387489404995     
 817.13357130700024     
 819.94029882800533     
 821.80411163700046     
 828.32727317203535     
 828.99558582098689     
 834.86882269399939     
 839.23619916901225     
 841.20906681497581     
 842.39967452303972     
 862.84355350799160     
 863.25846982694929     
 870.04693788301665     
 871.38364756904775     
 884.56328582495917     
 887.35435243399115     
 891.19168965000426     
 894.77145685802680     
 911.78202346502803     
 913.40205418999540     
 920.78172904497478     
 928.29267268395051     
 946.25846115202876     
 951.88845387299079     
 957.31759764603339     
 957.41509970795596     
 964.60967674996937     
 965.44284503796371     
 967.97640408796724     
 970.63097207801184     
 972.83630310400622     
 982.69217535998905     
 1002.0557276210166     
 1006.2517677299911     
 1015.7665258909692     
 1048.6154694359866     
 1053.9593342689914     
 1055.3476799060008     
 1087.7738781590015     
 1136.3593809590093     
 1149.2216831790283     
 1223.6525838709786     
 1353.6454490350443     
 312.90366249799263     
 325.75843346997863     
 519.51702613499947     
 560.46947594400262     
 561.96034397900803     
 565.54544437798904     
 565.72475958603900     
 572.42429393698694     
 584.08409318397753     
 617.20932036999147     
 618.28375987696927     
 619.89001415797975     
 622.84669636096805     
 629.51167130400427     
 629.53217461303575     
 632.16121805395233     
 634.93743081099819     
 635.69685648696031     
 636.01785206899513     
 650.57280973804882     
 650.72829493001336     
 653.22296715999255     
 654.65015123196645     
 657.33890413597692     
 657.71105745102977     
 669.05226156098070     
 669.83806926797843     
 670.22600784996757     
 670.94931235298282     
 677.44684560399037     
 680.24937274999684     
 682.66501839499688     
 682.68580691801617     
 691.64445630199043     
 694.13464815297630     
 694.99157117400318     
 695.01794277701993     
 700.92962409701431     
 701.32190547097707     
 702.05366737599252     
 707.65629629301839     
 708.03968172601890     
 710.68404600402573     
 711.72969005501363     
 713.52598749805475     
 718.63689185597468     
 732.44768365198979     
 734.17414564400679     
 740.62905259599211     
 742.83214872301323     
 747.66139170096722     
 748.55693667603191     
 749.17735904804431     
 756.08919987303670     
 758.86227026698180     
 760.27019248099532     
 763.71378994901897     
 766.52162704698276     
 766.83357866597362     
 771.05759416101500     
 771.90812003496103     
 772.09665331302676     
 772.56068140995922     
 772.94640461000381     
 773.23228239204036     
 778.20027139497688     
 779.33060070301872     
 780.51328746997751     
 785.30272132100072     
 785.55048119201092     
 787.63825011003064     
 788.50242707901634     
 797.50620865001110     
 803.39794449595502     
 808.06325481401291     
 810.47702277597273     
 823.75691881804960     
 829.56495192198781     
 829.97766009101178     
 846.53268564399332     
 849.84880020801211     
 873.56865849700989     
 873.58983472496038     
 877.32035345898475     
 882.70215859700693     
 887.30945056700148     
 888.57718339300482     
 896.33087846799754     
 910.41714879497886     
 918.76167860598071     
 925.95257815299556     
 941.72864945698529     
 959.45691037701908     
 981.71263227495365     
 989.58663725398947     
 1008.6153661329881     
 1033.8456197880441     
 1059.5301297900151     
 1101.8759070910164     
 1182.5344543990213     
 347.27573318796931     
 431.17183976998786     
 434.89008527097758     
 502.14586026198231     
 515.11629767902195     
 522.50557775603374     
 526.66914412000915     
 535.31659179000417     
 538.12934097700054     
 538.56178422801895     
 542.70492637698771     
 545.85383351100609     
 552.17654660396511     
 556.59698388498509     
 563.98082266305573     
 564.48776279896265     
 566.96589487302117     
 575.04470972996205     
 577.33776573097566     
 585.55749438900966     
 586.18907964497339     
 588.66548546100967     
 588.68415721697966     
 593.97332872805418     
 598.51416501600761     
 603.44908626098186     
 606.71304363402305     
 607.08308666001540     
 610.98351258295588     
 619.82368018099805     
 620.43795178999426     
 622.56649934203597     
 625.42589734803187     
 626.89068458299153     
 629.99732505303109     
 630.01547755300999     
 634.91629903402645     
 635.36947898200015     
 637.65653111803113     
 640.27981922996696     
 648.44266207399778     
 650.74949318502331     
 650.84782076504780     
 656.25251763599226     
 658.43492648802930     
 659.43711327196797     
 663.77784955903189     
 664.07048842299264     
 671.78041062096599     
 679.14124454202829     
 679.26308324199636     
 685.23391009902116     
 689.28639138099970     
 689.57956694299355     
 697.36876734398538     
 697.68156148999697     
 697.70812188601121     
 698.01743640599307     
 698.74082103301771     
 701.78711315902183     
 704.41741969803115     
 705.65188960498199     
 710.96324358100537     
 715.22577972698491     
 717.53340031800326     
 718.38774438097607     
 718.39980075700441     
 723.03573042200878     
 737.51495403697481     
 740.62912525003776     
 744.82288033596706     
 747.85337254899787     
 749.97648663097061     
 750.28243855899200     
 754.77370401797816     
 770.11787255795207     
 773.59442028001649     
 774.41426040400984     
 774.91455365996808     
 777.54317481600447     
 777.69549340795493     
 779.38872547901701     
 781.62094015598996     
 782.40949429798638     
 782.90954502200475     
 785.00249225902371     
 786.45689770299941     
 807.02532181801507     
 807.33628521603532     
 809.22888021101244     
 809.93682174902642     
 816.37537687498843     
 824.82284493697807     
 829.69461657200009     
 838.78158963698661     
 842.32255416701082     
 856.05814397399081     
 873.27383551903768     
 889.56885419000173     
 934.05536107096123     
 316.37150325102266     
 353.05262693500845     
 368.78935675497632     
 434.76962980802637     
 442.42390635301126     
 453.82715354498941     
 454.92645987600554     
 455.72270499903243     
 462.11022059596144     
 467.31439106696052     
 474.47707975900266     
 477.42082120501436     
 488.03820783999981     
 488.40831330796937     
 491.52677402604604     
 495.25012018898269     
 504.48684079200029     
 504.96301591600059     
 509.98550676298328     
 511.46917964203749     
 513.94759394798893     
 516.80039031803608     
 517.14015692198882     
 520.32652008201694     
 530.51048197300406     
 531.73298544000136     
 532.62865115096793     
 533.66764751699520     
 538.05927911703475     
 539.27708545298083     
 549.99773880303837     
 553.48120654397644     
 554.17991549399449     
 556.55162822204875     
 558.70379868999589     
 562.69701651600190     
 565.76359764399240     
 568.57525534799788     
 570.43438201799290     
 571.75192313396838     
 578.65459808701416     
 580.90855932602426     
 591.15457422001055     
 591.36067294998793     
 593.54605629999423     
 593.77453614800470     
 594.77230075502302     
 596.18046434898861     
 597.59064528404269     
 598.34892288100673     
 600.61525815899950     
 600.68752562900772     
 607.32069422100903     
 610.64166599599412     
 613.20304547500564     
 614.68137362302514     
 615.26699874596670     
 620.97849635401508     
 625.35580135101918     
 628.30061785900034     
 629.62555332097691     
 630.01419813098619     
 632.55263956601266     
 637.82629236899083     
 637.98859755898593     
 641.44193101295969     
 642.23393332998967     
 642.94319774804171     
 646.75721873500152     
 648.75377609097632     
 652.17806903895689     
 654.20849912601989     
 655.27962536504492     
 655.70744101901073     
 660.57282463699812     
 660.71337687800406     
 661.73875017202226     
 664.46752429596381     
 665.28573072300060     
 672.07768566097366     
 674.06379442801699     
 683.09385621797992     
 698.90582934598206     
 710.64168532798067     
 711.38762922497699     
 716.69064413302112     
 720.07758238003589     
 722.89328179595759     
 727.92152826604433     
 737.57526751898695     
 752.63399383396609     
 754.49403053900460     
 760.93517750699539     
 774.82416504301364     
 777.12406167399604     
 778.76526593900053     
 782.35036193195265     
 877.27924167999299     
 881.57342358597089     
 893.81641322100768     
 193.14209260896314     
 308.20064151199767     
 388.98353762499755     
 425.72231728502084     
 432.96097596001346     
 436.96878772601485     
 455.23787697096122     
 455.86827570700552     
 456.36096707195975     
 458.17091877601342     
 458.28632512997137     
 460.01491944596637     
 460.41756913199788     
 461.46745907602599     
 462.35271858796477     
 462.88485326303635     
 465.37830376101192     
 468.61089346604422     
 470.68198219803162     
 471.61950849101413     
 474.17598204198293     
 475.37888981902506     
 483.83549269498326     
 484.81536140403477     
 486.92977676895680     
 494.06875383300940     
 494.97313599096378     
 496.15908358799061     
 503.70556620898424     
 504.84001888899365     
 505.23786156898132     
 506.31365560000995     
 506.74947162700118     
 509.46679230197333     
 515.73224851500709     
 517.57325256301556     
 518.09754960896680     
 518.40071901597548     
 521.41448158997810     
 522.54685294697993     
 526.92064131901134     
 527.45952134899562     
 529.80436552996980     
 531.88348891399801     
 538.55643660400528     
 541.58041302999482     
 544.92150191601831     
 545.88781277701491     
 547.67082835896872     
 547.71991831297055     
 548.00606538902503     
 549.12530875799712     
 549.79860185796861     
 560.49276794597972     
 560.92091581597924     
 560.94106061296770     
 561.07417206699029     
 561.93153318803525     
 564.96348576998571     
 566.45615004602587     
 574.27709481201600     
 576.42320053599542     
 579.52487378800288     
 585.17754778504604     
 586.91234877402894     
 589.22493609000230     
 589.96484688197961     
 593.44795272499323     
 595.76637905702228     
 596.05619865399785     
 602.77753500000108     
 605.68462001899024     
 611.71083738602465     
 611.71286129701184     
 615.29274218797218     
 616.46512760000769     
 622.13904972199816     
 623.59630047803512     
 623.85933470196323     
 627.02006766997511     
 628.84584887896199     
 632.37994015798904     
 633.07969919795869     
 634.80097836098867     
 650.30725672299741     
 652.48941623303108     
 654.75338856899180     
 654.89653291896684     
 657.04191694600740     
 657.31152767699677     
 657.60720889194636     
 662.17083768197335     
 667.87316071102396     
 669.23254441202153     
 674.12348020495847     
 686.29238105204422     
 727.20276955497684     
 737.25636094703805     
 798.26041947701015     
 816.24457135301782     
 301.76198371202918     
 348.65739021199988     
 352.58627908496419     
 382.99678999104071     
 390.42999275500188     
 393.00478798500262     
 393.09560046897968     
 396.56892417900963     
 404.51024450303521     
 409.74970389000373     
 414.98612853500526     
 415.10599662200548     
 415.58152754802722     
 421.38536547997501     
 430.62093128002016     
 430.72518008801853     
 430.89754231995903     
 432.62537878198782     
 434.63688805501442     
 435.21492832200602     
 436.66772749094525     
 437.24225266400026     
 438.27834016800625     
 438.79322239197791     
 440.64873843401438     
 443.82741897000233     
 446.55295150197344     
 447.40936262701871     
 453.38965348899364     
 454.55618646903895     
 455.90379260299960     
 457.88036062096944     
 465.12431292602560     
 465.66915603302186     
 466.57542313198792     
 467.92662354203640     
 469.34198063303484     
 474.59172038303223     
 476.39774634299101     
 477.83978012896841     
 479.97554041398689     
 480.55441277701175     
 482.10519510001177     
 482.56119877501624     
 482.94333980901865     
 483.32163204200333     
 487.30811671301490     
 489.37254523299634     
 489.77102232800098     
 490.46452549903188     
 491.76952918799361     
 492.27229187398916     
 494.49132646596991     
 500.14694205904379     
 504.92930298100691     
 505.60937769099837     
 508.48568858602084     
 508.70707756502088     
 510.91651353100315     
 513.93785831396235     
 515.09382475301391     
 521.99646170198685     
 524.87448742700508     
 529.40658878401155     
 531.00290156801930     
 531.46476137399441     
 531.56106948200613     
 532.70694840903161     
 533.85195723298239     
 534.79816219303757     
 537.02876787696732     
 539.41725312802009     
 540.57035660900874     
 544.81161660602083     
 546.57679364702199     
 550.86764658300672     
 551.76091725897277     
 555.96400610898854     
 556.42964376200689     
 559.61537899303949     
 560.04227596102282     
 567.01309578301152     
 567.04173865000485     
 567.21290958102327     
 568.53738286800217     
 573.61329456500243     
 579.87338042794727     
 580.45897351502208     
 580.49834184499923     
 582.56109847599873     
 585.70248221000656     
 587.79431482998189     
 590.37794106494403     
 593.10414874897106     
 602.06927353201900     
 607.02795593597693     
 607.91150840197224     
 629.71763739601010     
 704.43911533500068     
 728.38731343799736     
];

E_time = [
   32.040151472960133     
 731.89447508100420     
 794.94484576198738     
 894.64183594298083     
 916.16341057396494     
 950.11532067996450     
 1050.2994590580347     
 1127.1776004529675     
 1128.2594338739873     
 1144.7203569650301     
 1153.5305562710273     
 1161.3657131440123     
 1223.6472230629879     
 1264.4718566250522     
 1265.9199164839811     
 1292.2556699390407     
 1313.3755115889944     
 1313.9417962739826     
 1359.8134505919879     
 1372.1541873459937     
 1454.4253575540497     
 1460.5079257990001     
 1460.9810316530056     
 1466.7753753350116     
 1472.9808009630069     
 1477.9754482129938     
 1483.8840876949835     
 1509.1498214769526     
 1511.0672357510193     
 1523.7214344600216     
 1530.7945187760051     
 1537.0621810900047     
 1538.7208334419993     
 1553.8716252830345     
 1557.4752829089994     
 1577.4684484060272     
 1582.6393281010096     
 1583.9591698349686     
 1591.0248068509973     
 1594.7016503650229     
 1602.1510124749620     
 1604.2049112130189     
 1617.3876704159775     
 1658.2491151689901     
 1680.8401170549914     
 1690.5960360730533     
 1693.4280580590130     
 1696.6055431049899     
 1702.0951765310019     
 1704.2516661050031     
 1708.9584604569827     
 1711.2926206809934     
 1725.4211317669833     
 1729.4809792750166     
 1743.5791920010233     
 1751.6306186940055     
 1757.1707041499903     
 1758.7348231700016     
 1761.0633323880029     
 1768.5794152260059     
 1777.6160401969682     
 1785.1500549530028     
 1790.2529638640117     
 1790.6662998449756     
 1800.3438078460167     
 1805.5408469450194     
 1806.5971857620170     
 1815.2163927209913     
 1861.9248197530396     
 1867.4023208660074     
 1878.1965118289809     
 1885.6241317380336     
 1899.7830454200157     
 1909.0193642739905     
 1916.5621075190138     
 1929.7627946930006     
 1930.4964806740172     
 1953.5287392829778     
 1958.6583922170103     
 1991.1300207810127     
 1992.0309401979903     
 2016.3762182430364     
 2017.8674707249738     
 2028.9781556089874     
 2039.9239300990012     
 2046.3121716000023     
 2069.9131083999528     
 2087.9549978520372     
 2088.2227535609854     
 2089.7497989400290     
 2114.0987579109496     
 2115.2710020740051     
 2119.6591216629604     
 2147.7646305339877     
 2160.6593696880154     
 2203.6647805640241     
 2218.7023935749894     
 2234.2724391139927     
 2291.4851598159876     
 2678.5484449960059     
 380.20584909303579     
 482.21411444601836     
 564.70348618197022     
 635.26170077401912     
 758.89448190998519     
 847.94970153900795     
 1036.3281837240211     
 1041.3833339490229     
 1056.6653366159881     
 1095.2731983840349     
 1132.1645949850208     
 1169.0280723310425     
 1193.9215957329725     
 1221.1168596650241     
 1236.3170149720390     
 1312.6316293899436     
 1317.6589899780229     
 1347.3488770939875     
 1392.8128924079938     
 1403.4412622649688     
 1419.9360334770172     
 1423.2911667629960     
 1465.3346327399486     
 1469.4729974310030     
 1484.3823882360011     
 1512.4335372350179     
 1541.0243481109501     
 1634.3003202929976     
 1690.2587713240064     
 1690.4462826959789     
 1696.4755482429755     
 1738.5460247909650     
 1808.1661197629874     
 1820.7172131600091     
 1882.0312996660359     
 1909.2608972720336     
 1912.6578715979704     
 1918.8764115660451     
 1983.9999741049833     
 1992.0743878090288     
 1994.1155051299720     
 2016.5838848769781     
 2035.9923987390357     
 2051.5413115610136     
 2066.3969495269703     
 2081.4902076889994     
 2098.2298704730347     
 2119.1710179999936     
 2122.2746983149555     
 2130.0279219840304     
 2131.2912395449821     
 2161.2835892050061     
 2177.6372169299866     
 2186.2561824760051     
 2199.3218803519849     
 2219.6001563479658     
 2225.5077361759613     
 2242.6397327199811     
 2245.4548511649482     
 2247.2247582650161     
 2247.5662119800108     
 2248.7340037130052     
 2264.6227940740064     
 2292.1049629710033     
 2306.1892187200137     
 2306.3873039759928     
 2314.1871773860184     
 2325.3168900419842     
 2343.5122908430058     
 2351.2391656819964     
 2354.5464810029953     
 2357.5885078409920     
 2386.4497722230153     
 2406.2954147090204     
 2407.4007320650271     
 2412.1682187209954     
 2424.5686687789857     
 2425.3226879469585     
 2443.8809145939886     
 2474.0368621249800     
 2479.6910160150146     
 2491.2350197799969     
 2508.0055382950231     
 2511.2993783940328     
 2559.0402063740185     
 2565.9575444930233     
 2592.8094359549577     
 2607.3941024529631     
 2661.9912603669800     
 2671.4402212299756     
 2692.0634391179774     
 2727.0323237170232     
 2829.6329767860007     
 2831.9778255539713     
 2839.0429778649705     
 2968.0060768440017     
 3161.3241761730169     
 3187.9349862910458     
 3262.9500112929964     
 3298.9221784060355     
 91.191011023009196     
 445.02962941699661     
 508.98152849997859     
 582.42287409101846     
 587.83483884099405     
 589.51234364899574     
 678.11503268399974     
 678.19171631801873     
 702.07059247401776     
 708.38947858498432     
 720.11759226495633     
 750.88109903800068     
 764.08470757800387     
 877.03910602803808     
 883.01699894800549     
 886.50714669702575     
 937.47074073198019     
 987.33446024399018     
 1049.5253669620142     
 1088.4370181600098     
 1327.4216570290155     
 1433.4322236910230     
 1445.9135087759933     
 1467.2124987149728     
 1473.8243503989652     
 1474.9317741299747     
 1565.5513029739959     
 1582.2861030719941     
 1658.9531627440010     
 1736.7264929490048     
 1748.1654717320343     
 1814.8995213509770     
 1828.7456540230196     
 1885.3874056320055     
 1925.8151354699512     
 1947.7983863670379     
 1995.1055813679704     
 2027.2754146130173     
 2120.7812679639901     
 2131.3656454689917     
 2185.4080770179862     
 2206.1307801239891     
 2225.7960636449861     
 2262.7917784880265     
 2267.5490699170041     
 2288.3433003210230     
 2310.0771504520089     
 2318.8786955589894     
 2336.7869704309851     
 2340.0575712120044     
 2341.9040688049863     
 2344.8454777790466     
 2350.0241224829806     
 2353.0419150330126     
 2365.5336378699867     
 2393.2990811889758     
 2422.7633960400126     
 2426.0391543779988     
 2467.0367690240382     
 2477.8410617479822     
 2487.9199028639705     
 2489.5126425739727     
 2528.2772639629547     
 2540.1221409449936     
 2559.1049855369492     
 2618.7509029510547     
 2646.0571154920035     
 2652.7967500959639     
 2664.7419057170046     
 2678.4784464510158     
 2723.0295730240177     
 2745.5844488730072     
 2748.4691256740480     
 2757.1944593630033     
 2767.6048437849968     
 2797.4572572060279     
 2836.3780594039708     
 2837.5112408499699     
 2927.6699072180199     
 2935.6710585890105     
 2952.9672917499556     
 2998.2100655480172     
 2998.2304823370068     
 3022.7283718810068     
 3092.3989176930045     
 3093.5500314619858     
 3113.9137073840247     
 3153.0788915019948     
 3176.5419876180240     
 3197.7329560340149     
 3317.5530406819889     
 3421.2142849520314     
 3635.8927268509869     
 3664.1305036859703     
 3698.9050943959737     
 3747.9970978900092     
 3860.6709384489805     
 4248.6053159530275     
 4405.8309893319965     
 4583.0875922639971     
 2.0120001863688231E-004
 6.2226800946518779E-004
 117.46167370700277     
 135.12957565498073     
 179.76389137201477     
 202.33179068501340     
 284.97399687301368     
 311.21696290199179     
 354.01716042199405     
 456.70112818101188     
 458.08684341801563     
 535.22927364602219     
 574.13094288704451     
 578.45582595997257     
 650.59000178304268     
 662.66388619702775     
 750.80221669300226     
 800.36176006199094     
 806.04936678794911     
 852.06355059798807     
 874.11483915202552     
 1199.4596065219957     
 1293.4390009960043     
 1447.4478144019959     
 1496.8420571979950     
 1596.3703437499935     
 1727.8356175110093     
 1814.5264417590224     
 1824.2868064860231     
 1887.7182998280041     
 1905.4000256300205     
 2009.5207031029859     
 2012.8632587979664     
 2053.2105489969836     
 2146.6465421270113     
 2204.7702650949941     
 2291.0427058769856     
 2297.3675048889709     
 2383.0627825820120     
 2424.2998630750226     
 2426.1093276449828     
 2428.9303551420453     
 2536.4131282260059     
 2569.9783867049846     
 2604.9665330740390     
 2617.2498965070117     
 2626.6321498440229     
 2646.6395764229819     
 2667.6634197850362     
 2669.0723402969888     
 2675.6298562260345     
 2704.0431815830525     
 2704.2289903779747     
 2705.0529854699853     
 2709.3340765710454     
 2733.6102672929992     
 2771.0457926139934     
 2772.2311970440205     
 2801.6902853520005     
 2818.6325196640100     
 2851.7115066600381     
 2891.5784083900508     
 2893.5333135849796     
 2918.2683240200276     
 2953.4748483219882     
 2970.3115020180121     
 3018.3779708439833     
 3051.9275646489696     
 3084.7317388979718     
 3126.4612565129646     
 3149.0534544700058     
 3190.9323731679469     
 3223.0809772039647     
 3230.7167038670159     
 3241.6424531379598     
 3249.2558323600097     
 3277.0621281570056     
 3286.3455055670347     
 3287.0523889099713     
 3344.0580427150126     
 3425.3798217609874     
 3435.2575756330043     
 3490.2758357120329     
 3534.3129569590092     
 3541.4875528049888     
 3550.8638261359883     
 3631.5449153439840     
 3786.0528862379724     
 3955.9818721289630     
 3996.4913766150130     
 4473.9724187980173     
 4494.9271151939756     
 4560.0207617809647     
 4620.9103650210309     
 4868.8840518580400     
 5178.0981938510085     
 5226.6006700219586     
 5234.6459092900041     
 5352.3727569730254     
 5635.9130761540146     
 5.0349201774224639E-004
 8.3901995094493032E-004
 3.0448639008682221E-002
 4.2026236013043672E-002
 4.4451855996157974E-002
 101.82593223202275     
 447.75968556996668     
 493.17173988302238     
 579.99623359600082     
 873.81382779299747     
 940.09130292601185     
 1004.2266133369994     
 1030.7120921979658     
 1213.9850415489636     
 1218.0242276350036     
 1245.9736579129822     
 1294.1442321150098     
 1299.0739704439766     
 1422.5333272900316     
 1513.6147317050491     
 1520.7335120670032     
 1531.1721913719666     
 1540.2893944310490     
 1587.1910738659790     
 1616.0186873960192     
 1973.6934248620528     
 1988.2608239319525     
 2007.0652152910479     
 2117.8287783239502     
 2138.7576349560404     
 2196.4099978209706     
 2242.0763587399852     
 2245.3861885730294     
 2266.3222340479842     
 2323.8341482219985     
 2391.3803855009610     
 2479.6450098690111     
 2511.3451274959953     
 2634.1720826629899     
 2646.4720878520166     
 2691.2440416649915     
 2715.0849139550119     
 2722.6079520279891     
 2736.6642782259732     
 2751.3977367639891     
 2756.0657516759820     
 2759.6143169149873     
 2778.1994222039939     
 2781.4406585649704     
 2788.3631905359798     
 2799.8357267570100     
 2822.7617819660227     
 2836.6567436869955     
 2873.5558017760050     
 2888.9473062600009     
 2920.9944442139822     
 2929.0075425709947     
 2929.1441616829834     
 2940.2846206409740     
 2941.6245856180321     
 2942.7921195129748     
 2953.7177403239766     
 2989.9308216529898     
 3015.0992113070097     
 3082.1998441669857     
 3221.6006356069702     
 3294.7196647900273     
 3379.5322472449625     
 3390.8794846989913     
 3391.7651258370024     
 3398.7438318380155     
 3414.2998139690026     
 3502.2218543399940     
 3550.4362420569523     
 3619.2941237170016     
 3649.1025621219887     
 3707.2437725120108     
 3716.2576770620071     
 3720.1178027910064     
 3792.6312025010120     
 3806.7552266189596     
 3852.1972413689946     
 3884.4036703929887     
 4135.4136668669526     
 4352.5275636200095     
 4378.7646393189789     
 4660.4490893849870     
 4705.1666967199999     
 4887.4230799180223     
 5007.3488533549826     
 5008.5585852900404     
 5133.2683278840268     
 5297.3456553929718     
 5302.0662746250164     
 5654.2617980830255     
 5924.4777063250076     
 6053.3527929720003     
 6054.7920415239641     
 6662.4026212969911     
 7313.9991076540318     
 9.9994998890906572E-004
 3.2514082966372371E-002
 8.2686938985716552E-002
 0.12100249703507870     
 0.14618354395497590     
 46.182777718000580     
 337.80241553002270     
 428.51409138698364     
 529.03120727400528     
 655.93278439698042     
 703.20529694797006     
 747.97655799699714     
 813.14436513202963     
 945.22719169699121     
 991.61804584000492     
 1050.8884324739920     
 1156.5803979730117     
 1210.0252619880484     
 1227.0528491109726     
 1277.7169844580349     
 1389.3827264779829     
 1473.8912470990326     
 1486.7903574299999     
 1552.6929720640182     
 1597.4113683199976     
 1605.3627168049570     
 1717.5058606870007     
 1780.7911290819757     
 1786.5789972529747     
 1788.1585396589944     
 1802.9779950850061     
 1863.1576349439565     
 1927.6354479069705     
 2009.7993590729893     
 2014.9436821470154     
 2017.3117540240055     
 2036.7987946190406     
 2050.9629855890526     
 2080.7617721959832     
 2126.4793133999920     
 2154.6055794130079     
 2198.2979810060351     
 2209.5048587700003     
 2235.3824015249847     
 2354.5995857279631     
 2559.1018427640083     
 2590.8537030929583     
 2714.7488521629712     
 2745.4721333420021     
 2776.0281767090200     
 2781.6803475079942     
 2834.4773952310206     
 2868.4291387000121     
 2882.4357088309480     
 2906.0521240590024     
 2939.0912136330153     
 2945.7535018289927     
 2962.5696854190319     
 2971.0284318490303     
 2971.9597878420027     
 2977.1188509890344     
 3023.1308952849940     
 3116.4026174549945     
 3163.9420240920153     
 3164.9946153560304     
 3193.7948034090223     
 3240.2103103130357     
 3284.7693808070035     
 3292.8647637899849     
 3466.9010824559955     
 3534.8226587399840     
 3564.2101650920231     
 3569.8969326340011     
 3616.8771236239700     
 3629.6303755919798     
 3630.6936446379987     
 3647.6380890349974     
 3701.6348293269984     
 3743.5552041510236     
 3799.3770202539745     
 3858.5070964699844     
 3881.0024147590157     
 4036.8544573449763     
 4110.5554457299877     
 4115.1557107429835     
 4183.3350127229933     
 4350.1822952580405     
 4401.9766254230053     
 4512.6622835349990     
 4570.8764080150286     
 4806.1845475070295     
 4815.5087590609910     
 5006.6185175629798     
 5186.9850772679783     
 5553.6567132389755     
 5606.8894359809929     
 6102.8229102569749     
 6242.8162792989751     
 7487.4564146449557     
 7849.9211479570367     
 7.3096796404570341E-004
 1.0186629951931536E-003
 0.28255960601381958     
 337.18075438204687     
 387.36669552500825     
 411.51774537301390     
 411.69024942896795     
 446.88771877501858     
 638.98578026302857     
 666.13618791801855     
 739.23410661198432     
 994.63656821800396     
 1010.0004431760171     
 1032.1620085539762     
 1130.1486365710152     
 1135.3313503569807     
 1212.9727558729937     
 1213.7279786090367     
 1301.6858585570008     
 1324.4254868769785     
 1354.4836645729956     
 1372.6505851739785     
 1390.8756390830385     
 1488.4442086740164     
 1489.7522446009680     
 1521.7514885700075     
 1589.7550179650425     
 1592.0859889119747     
 1623.9544829720398     
 1781.9104378490010     
 1814.5447455000249     
 1833.1822945490130     
 1861.2593009920092     
 1972.3622288629995     
 2053.3383651439799     
 2092.2094299009768     
 2145.7464748040074     
 2212.6465882390039     
 2216.0741009089979     
 2256.2944769980386     
 2265.6873579419916     
 2277.9639392700046     
 2312.9354979729978     
 2337.6444035689929     
 2366.5943845370202     
 2392.2151542759966     
 2663.3409101740108     
 2670.2439059579629     
 2680.1727996990085     
 2688.8471884030150     
 2727.2976060070214     
 2760.4729168289923     
 2796.3377061180072     
 2823.4074729980202     
 2833.5842121999594     
 2849.0439124680124     
 2882.0194168740418     
 2900.9359840649995     
 2914.8519994899980     
 2929.9768757519778     
 2940.5568457859918     
 2981.6626347699785     
 3026.2173942079535     
 3072.5914592259796     
 3075.4500013359939     
 3187.6111396509805     
 3218.3970928060007     
 3290.2070352489827     
 3358.3357369950390     
 3396.9979202090180     
 3400.6222695990000     
 3421.0697677609860     
 3428.7290660989820     
 3431.2780042430386     
 3454.6300271130167     
 3457.9920001939754     
 3487.6021069950075     
 3594.3554201060324     
 3689.8913922559586     
 3746.6336644199910     
 3891.4365317180054     
 3976.6533479859936     
 3994.0776241749991     
 4007.4857489819988     
 4074.7884273090167     
 4143.3731123219477     
 4153.7552665719995     
 4239.4462307179929     
 4501.6481690839864     
 4724.7122683280031     
 5079.3610804619966     
 5392.1161789969774     
 5617.7855584030040     
 5624.7540530550177     
 5880.6386296720011     
 6000.1336649520090     
 6033.0780808670097     
 6072.5800597480265     
 6260.2841412150301     
 7377.9733326999703     
 5.4382398957386613E-004
 9.3587394803762436E-004
 1.1356659815646708E-003
 0.32414378895191476     
 270.12797202600632     
 666.71615130105056     
 675.71114749700064     
 683.86474337999243     
 735.00361283798702     
 799.95337177795591     
 842.52088433998870     
 902.81610574503429     
 934.62551471497864     
 940.00760495499708     
 944.50836734601762     
 962.91252123098820     
 1031.5430250350037     
 1037.5282049460220     
 1088.9163571690442     
 1177.8300967229879     
 1184.9842489300063     
 1203.9625376969925     
 1211.7024398390204     
 1214.5829364999663     
 1216.6142440440017     
 1244.9386944540311     
 1253.4212496510008     
 1268.5073902970180     
 1300.1185566480272     
 1410.0390396849834     
 1439.7148766469909     
 1449.4870258269948     
 1462.1952185269911     
 1507.9231520449976     
 1646.5104658759665     
 1776.6575466929935     
 1856.0973216639832     
 2001.1853129650117     
 2022.3554041570169     
 2063.4613526089815     
 2087.1076483080396     
 2103.7009912240319     
 2154.7354877619655     
 2159.0763265049900     
 2199.4313684270019     
 2239.0496955720009     
 2288.8608570690267     
 2301.0965686219861     
 2312.9736903439625     
 2335.0604462629999     
 2380.1476103329915     
 2435.6404075490427     
 2447.2158166060108     
 2514.1262167100213     
 2532.7323285790044     
 2548.0271227759658     
 2613.3629968859605     
 2614.9179293269990     
 2653.7776629489963     
 2673.8840931040468     
 2692.0216212189989     
 2714.2313335699728     
 2717.0585408520419     
 2728.6339601240470     
 2735.3284823599970     
 2753.5562903360114     
 2794.4722124109976     
 2824.4786156570190     
 2840.5886643709964     
 2860.8350892530289     
 2889.0184742459678     
 2971.0673022849951     
 3018.3601390320109     
 3019.4454352580360     
 3056.4680483620032     
 3081.7797340420075     
 3165.9029470989481     
 3187.1653875909979     
 3233.6391737239901     
 3256.5068576470367     
 3271.3419092959957     
 3318.2694620299735     
 3403.8357459520339     
 3481.0743318520254     
 3495.2950068979990     
 3507.3876250870526     
 3514.4138329070411     
 3575.3091020740103     
 3651.2644248729921     
 3696.0677286110003     
 3759.7588888189639     
 3868.2771004840033     
 3896.7332424190245     
 3937.2385944330017     
 4095.6037633600063     
 4135.6387073500082     
 4216.0447079639998     
 4384.6249155999976     
 4517.1681104759919     
 5882.5053800489986     
 7.0120795862749219E-004
 0.30051518004620448     
 0.33917376497993246     
 410.43542139400961     
 448.46027063200017     
 449.36184148298344     
 475.88607589004096     
 669.55826318101026     
 707.79786384600447     
 738.80599647702184     
 745.38148773700232     
 819.83709221699974     
 876.64115052798297     
 901.92289510997944     
 930.73395073297434     
 974.36387537198607     
 982.52036789100384     
 1021.6551622860134     
 1041.8802110530087     
 1085.0377556559979     
 1097.4855446459842     
 1111.6874555380200     
 1114.6616524200072     
 1128.1566535650054     
 1148.3143251580186     
 1179.2128793570446     
 1179.7118593989871     
 1196.3774569579982     
 1289.0851337299682     
 1334.7830651770346     
 1426.8282907310058     
 1449.2631457519601     
 1560.6880220599705     
 1561.5199000340072     
 1593.9836748759844     
 1646.3792262609932     
 1677.6241495260037     
 1751.5794498400064     
 1771.0367217710009     
 1775.7663130250294     
 1791.6920501599670     
 1846.1665765169892     
 1873.3900560549810     
 1879.3046743830200     
 1891.8380388829974     
 1895.4945984319784     
 1895.8824227069854     
 1935.8966440809891     
 1946.3983477269649     
 2051.9077406610013     
 2068.0558384429896     
 2077.0346808639588     
 2099.9580112579861     
 2128.0241350870347     
 2135.3971050260006     
 2148.3623170710052     
 2151.9003203419852     
 2220.7298216850031     
 2251.0423290049657     
 2264.3120206209715     
 2266.2711446899921     
 2307.0890117050149     
 2310.8896921270061     
 2328.5562670530053     
 2331.5802673950093     
 2336.9956820419757     
 2351.4332340510446     
 2405.5610727290041     
 2434.9771286349860     
 2437.1536435059970     
 2451.2186589060002     
 2466.6700507079950     
 2503.3900338329840     
 2504.7843848910416     
 2510.3803692680085     
 2553.5123273700010     
 2556.5800790520152     
 2565.9127552899881     
 2606.8249900770024     
 2667.6554638129892     
 2712.8750285329879     
 2713.8775438229786     
 2736.6491168629727     
 2761.5537948880228     
 2772.2729973549722     
 2841.5763539330219     
 2936.1096031339839     
 2937.2747491539922     
 2965.5402449649991     
 2966.3332948400057     
 3007.8908589019557     
 3022.6147508769645     
 3100.4816931090318     
 3209.8488552499912     
 3233.8250628380338     
 3310.1660356760258     
 3456.2456688869861     
 3615.0761528189760     
 3698.4678193699801     
 3941.9419236239628     
 0.27152134198695421     
 278.10846490197582     
 385.21194621303584     
 425.42063187703025     
 529.47597721702186     
 548.57795535295736     
 702.41144914197503     
 797.75820796401240     
 808.90209155000048     
 848.05853592301719     
 860.68389873200795     
 873.55809558200417     
 923.62763299397193     
 926.80735500896117     
 973.09613895800430     
 989.83156754297670     
 1024.0840008700034     
 1048.2819112479920     
 1151.5732160370098     
 1197.9423512279755     
 1197.9682686000015     
 1223.3577491989709     
 1239.5286197209498     
 1244.2053320219857     
 1249.4412929680548     
 1282.2004983340157     
 1324.5777647850337     
 1334.6205961619853     
 1349.1674786800286     
 1354.0367986839847     
 1366.3697544980096     
 1417.8676757060457     
 1431.9883849780308     
 1437.4334398580249     
 1437.4552326280391     
 1442.5915373470052     
 1444.3040781939635     
 1555.9726061610272     
 1580.6267891150201     
 1651.9954026479973     
 1657.9449622310349     
 1694.6229352080263     
 1741.3850979030249     
 1749.2998408740386     
 1765.9966894409736     
 1811.9623746040161     
 1814.0922337410157     
 1817.6327252429910     
 1829.8130499859690     
 1851.1535354620428     
 1851.2034703540266     
 1854.1341850799508     
 1862.2975380549906     
 1864.4206400800031     
 1875.1176908060443     
 1907.4882112919586     
 1930.6097851620289     
 1985.0622455839766     
 1988.2054659440182     
 2003.4408736610203     
 2010.0047554489574     
 2012.6462729749619     
 2021.6716249610181     
 2036.7547212729696     
 2091.7944813799695     
 2139.8224280930008     
 2159.7522774839890     
 2176.2281007739948     
 2186.6636288010050     
 2194.3508881070302     
 2207.6839076089673     
 2242.5157094540191     
 2248.9056410880294     
 2256.1019005780108     
 2270.7110989100183     
 2297.0278407550068     
 2305.0172290299670     
 2306.2811834369786     
 2307.2338708049501     
 2319.2249768289621     
 2324.3042325170245     
 2325.8493624609546     
 2352.0026368279941     
 2413.8648624499911     
 2458.6284638849902     
 2489.5554758119979     
 2509.7910406910232     
 2556.6512773850118     
 2653.8991777459742     
 2733.4951390350470     
 2752.7771520640235     
 2773.6779674659483     
 2819.9405603930354     
 2886.1444092339952     
 3124.6125154750189     
 3153.2721725369920     
 3276.2246793449740     
 3291.0544535189983     
 3386.1182160600438     
 3692.6386936539784     
 106.38713538600132     
 388.47999562800396     
 467.43453541700728     
 496.50859951996244     
 525.37130591896130     
 598.93529990903335     
 602.19656878203386     
 616.17145420302404     
 764.74471743102185     
 771.72674362803809     
 914.59611020894954     
 944.79008054698352     
 1000.6300696759718     
 1024.8978946260177     
 1053.9144856019993     
 1077.1065739099868     
 1112.0687133370084     
 1177.2541347580263     
 1189.6185319010401     
 1191.4936943840003     
 1196.7317267130129     
 1210.5589803630137     
 1221.9321315840352     
 1229.2884617149830     
 1245.1306493749726     
 1260.5543325369945     
 1295.0536829839693     
 1297.6271129180095     
 1312.7014400449698     
 1318.0324887030292     
 1345.1670628199936     
 1354.8958465530304     
 1409.6663391870097     
 1411.8778054600116     
 1440.3738154039602     
 1473.4247655390063     
 1513.6077180519933     
 1528.8468495259876     
 1536.0044655129896     
 1538.5021326270071     
 1569.1618430140079     
 1597.2522334890091     
 1599.4751239719917     
 1606.7462897010264     
 1620.8875549159711     
 1634.9561360290390     
 1652.3211856029811     
 1670.1681514049997     
 1670.3221201299457     
 1685.7173477080069     
 1690.2578292950056     
 1704.0912185860216     
 1706.5266595509602     
 1715.8053303729976     
 1753.2995856440393     
 1774.7575152050122     
 1775.4586157709709     
 1787.1362354499870     
 1789.0463646759745     
 1789.7693223580136     
 1806.5208690809668     
 1814.7567483179737     
 1815.1691562079941     
 1858.8524697010289     
 1861.8546894339961     
 1867.7967729700031     
 1882.7285774970078     
 1884.4204000179889     
 1896.2823543489794     
 1913.4124939370085     
 1922.3791575530195     
 1933.2627501150128     
 1941.6172603510204     
 1957.0431358399801     
 1960.2888266760274     
 1963.6360967290238     
 2011.7901668649865     
 2021.1733607510105     
 2028.2842264219653     
 2053.5410810459871     
 2069.4211851409636     
 2070.7308868310065     
 2073.1662432199810     
 2074.8069898749818     
 2086.7131585539901     
 2166.8522521909908     
 2260.5515346469474     
 2292.2196124909678     
 2304.1754638499697     
 2320.9627512799925     
 2347.4889594250126     
 2438.2981014539837     
 2484.1444553530309     
 2599.1257161859539     
 2687.4260231110384     
 2710.4092880790122     
 2724.2151387010235     
 2739.9004784380086     
 2750.8942499950062     
 2883.3528650559601     
 375.68427239102311     
 406.45545439701527     
 416.83660672203405     
 428.26079648005543     
 510.78214824298630     
 520.27081160701346     
 623.82751149201067     
 663.70763970201369     
 737.69135846203426     
 823.44559493398992     
 887.30177629599348     
 902.18383648397867     
 926.69208331702976     
 956.67029102396918     
 959.36576569499448     
 974.30478820804274     
 1043.5724783659680     
 1045.0626051240251     
 1051.2451247110148     
 1118.1408010679879     
 1123.4990376639762     
 1129.9268174349563     
 1149.3886561979889     
 1166.5147883389727     
 1169.6074204979814     
 1170.7026738749701     
 1175.9209364909912     
 1186.7515010780189     
 1236.1297794739949     
 1239.6986122039962     
 1287.3511217170162     
 1294.4295325349667     
 1320.4080922119902     
 1321.4757658150047     
 1330.5793600769830     
 1336.9748433509958     
 1337.1163735589944     
 1366.5300408339826     
 1369.0880137650529     
 1376.6216757270158     
 1378.4703572880244     
 1383.3311825880082     
 1386.5152925620205     
 1419.0331327180029     
 1429.1596228630515     
 1448.9350281609804     
 1451.9770430760109     
 1453.8974070869735     
 1458.9356592249824     
 1463.5381867639953     
 1467.0860890019685     
 1470.4972891670186     
 1484.5431188960210     
 1489.0930756130256     
 1529.9855904389988     
 1532.4587050900445     
 1538.6732964279945     
 1552.0537356410059     
 1605.9222800420248     
 1609.2461424809881     
 1612.1040920619853     
 1620.5668037380092     
 1637.5739244020078     
 1641.5388199659646     
 1643.1157584010507     
 1649.1889240680030     
 1653.7575027500279     
 1659.6296762959682     
 1667.6310124199954     
 1678.5737360190251     
 1680.5128515639808     
 1692.8930031980271     
 1704.1624052210245     
 1710.9681789980386     
 1770.3926491190214     
 1773.9222971029812     
 1803.1286098290002     
 1816.5947131169960     
 1825.5364166860236     
 1862.4508421489736     
 1864.4418130419799     
 1877.6020330120227     
 1885.5361993599799     
 1886.5250986629981     
 1893.7103405539528     
 1903.9382686000317     
 1911.4803266400122     
 1927.7603400210501     
 1930.9022340620286     
 1946.3040861560148     
 1957.6685730750323     
 1982.1087816060171     
 2071.6687783760135     
 2151.4157077140408     
 2155.7080969770323     
 2271.8406582369935     
 2371.4045865350054     
 2439.3276513949968     
 2600.9478043760173     
 2735.7068682850222     
 345.15007440600311     
 384.73068110301392     
 433.58098804298788     
 541.55582256900379     
 568.48675377300242     
 572.40416306600673     
 772.49170195497572     
 796.66486972797429     
 799.76231156400172     
 799.85493316402426     
 805.81049638299737     
 829.97322420898126     
 904.12896158202784     
 948.00598736602115     
 970.44255931198131     
 1037.8985798889771     
 1061.2061577789718     
 1062.0073329019942     
 1096.7410515800002     
 1100.2919613830163     
 1106.5498170939973     
 1119.2659801270347     
 1153.7516085759853     
 1155.5191344500054     
 1169.3848565960070     
 1170.7217663489864     
 1176.1461500769947     
 1178.6337193479994     
 1187.9107477990328     
 1188.1220057200408     
 1193.0253735099686     
 1197.6670390500221     
 1210.9798862630269     
 1228.0167041590321     
 1236.0992002279963     
 1242.2355664680363     
 1247.1131098009646     
 1248.2548522420111     
 1251.0843006140203     
 1253.4505921269883     
 1269.2159018180100     
 1271.0216770709958     
 1272.0922357609961     
 1307.4153831900330     
 1310.1155612120056     
 1312.8122911039973     
 1323.6683986699791     
 1325.8298578450340     
 1346.8637693630299     
 1348.7909805949894     
 1356.6393051749910     
 1377.9731373340474     
 1382.8908963340218     
 1411.2040518569993     
 1419.5281322480296     
 1438.8551433759858     
 1441.5574524160475     
 1451.3381649249932     
 1456.2053738739924     
 1462.8749975169776     
 1472.6041300040088     
 1478.4130804809975     
 1486.1805667459848     
 1504.8291225599824     
 1516.6278295820230     
 1529.6102063570288     
 1533.7501304729958     
 1535.1341329080169     
 1539.9876780289924     
 1547.9539438400534     
 1557.7691373460111     
 1575.1359129520133     
 1593.2675594359753     
 1596.1975993100205     
 1599.0214227950200     
 1607.0493590660044     
 1618.2102925109793     
 1638.1905579099548     
 1654.9427203629748     
 1655.4888326529763     
 1665.5319120130152     
 1669.3196893319837     
 1688.8612206720281     
 1717.6351598650217     
 1737.5720926719951     
 1743.0907688110019     
 1763.8327981859911     
 1790.2037846990279     
 1799.6368012879975     
 1800.1120013400214     
 1850.7557847950375     
 1862.8299138189759     
 1865.3701542379567     
 1878.2249326549936     
 1880.2041721119895     
 1890.9975448509795     
 1892.8586061850074     
 1954.1212342769722     
 2189.8566643160302     
 2518.0751225510030     
 563.83652732195333     
 700.01919149002060     
 711.90495829295833     
 717.69351801398443     
 734.54020712000784     
 779.18256027100142     
 779.52812328503933     
 823.45231909799622     
 866.16606970003340     
 867.94944861001568     
 879.24567442102125     
 901.17825731699122     
 926.52409051003633     
 961.85072340897750     
 964.91621730994666     
 971.17394749197410     
 1024.1414655679837     
 1027.2097818239708     
 1030.0936799659976     
 1043.6058093589963     
 1050.7231678020325     
 1051.4875096189789     
 1059.1306950729922     
 1072.7060196230304     
 1076.8554680059897     
 1093.2103647249751     
 1095.6672277459875     
 1097.6387051999918     
 1101.6878547460074     
 1104.1489445620100     
 1115.5183805099805     
 1125.8273817920126     
 1130.9133527969825     
 1135.9615814879653     
 1141.9965830810252     
 1145.5903649099637     
 1148.4549326919951     
 1157.9856234070030     
 1171.5417536699679     
 1184.9576024849666     
 1185.2909959429526     
 1191.9023212160100     
 1194.4367887119879     
 1197.1536834309809     
 1200.7990790770273     
 1201.6211024689837     
 1202.3282658369862     
 1206.4225191870355     
 1206.4634595459793     
 1218.7121855620062     
 1230.0869919090183     
 1231.0066662400495     
 1232.1070317740086     
 1235.5621080520214     
 1244.1004990420188     
 1249.7284126720042     
 1252.9266939209774     
 1253.1082164759864     
 1255.0550002559903     
 1258.3780423039570     
 1260.5052069579833     
 1269.3336600870243     
 1280.7541320109740     
 1282.0040578499902     
 1289.2754636610043     
 1306.0395229480346     
 1316.0249276490067     
 1317.8547109759529     
 1328.6480704199639     
 1329.4850715970388     
 1332.2143588019535     
 1339.9604523769813     
 1350.2285699529457     
 1379.4512967300252     
 1380.2708220389904     
 1383.8191847919952     
 1404.7080887709744     
 1404.9491528150393     
 1405.8328569470323     
 1407.6925476850010     
 1413.9583400809788     
 1416.1368485680432     
 1422.2199570250232     
 1422.5897692390135     
 1457.6729243459995     
 1470.1444142530090     
 1475.7435504670138     
 1492.0290172920213     
 1494.4259633499896     
 1513.4514080859954     
 1515.4727719199727     
 1538.3595185999875     
 1538.5916564170038     
 1544.2664905799902     
 1554.1653447669814     
 1562.5417695880169     
 1567.5393970879959     
 1630.7916520359577     
 1698.4641365840216     
 1817.8865119619877     
 410.59472270699916     
 438.39926267898409     
 451.12852581305197     
 531.66447494499153     
 593.42839110502973     
 693.59341147902887     
 696.79125026596012     
 709.08548562898068     
 744.80670545296744     
 786.85342496697558     
 788.33573192101903     
 798.93127373897005     
 802.76441785797942     
 825.56283459899714     
 854.75707956601400     
 860.17681264597923     
 861.94683694001287     
 869.42171227198560     
 892.07510345999617     
 892.95943453401560     
 912.08142245997442     
 914.50148270395584     
 917.91677330998937     
 920.45024763798574     
 921.05104629602283     
 935.02113286597887     
 938.90895130601712     
 968.96968003403163     
 969.06594468199182     
 989.68922990997089     
 991.71301936800592     
 995.60544587898767     
 1000.3116484319908     
 1004.2063216120005     
 1006.0265141249984     
 1010.7802400189685     
 1023.4234919869923     
 1029.8089904430090     
 1033.8523241410148     
 1040.2609276280273     
 1042.0425762220402     
 1053.2861023339792     
 1054.2222960899817     
 1056.2649555050302     
 1106.0771593209938     
 1106.4328623859910     
 1106.8428594719735     
 1124.4494278330239     
 1140.6016310859704     
 1154.2521777139627     
 1158.0777731980197     
 1164.7569937540102     
 1174.9078517419985     
 1177.3493501659832     
 1190.4473103719647     
 1193.7707000099472     
 1197.2491335920058     
 1202.7995763249928     
 1214.3673793679918     
 1219.2865971379797     
 1219.6963189659873     
 1223.0594729330041     
 1250.3645165479975     
 1251.7530095440452     
 1263.0269875649828     
 1265.2359089870006     
 1271.5239051600220     
 1274.0911383639905     
 1280.1161786350422     
 1282.8059567839955     
 1284.5408614309854     
 1292.7790736090392     
 1297.5013611289905     
 1301.1791987200268     
 1303.0463039009483     
 1315.2198752730037     
 1334.9348304580199     
 1343.7283015990397     
 1355.3086748720380     
 1378.2801373259863     
 1390.8788903669920     
 1392.3101340599824     
 1397.3306736940285     
 1400.5654869719874     
 1403.3400688120164     
 1422.5803064219654     
 1429.1618440200109     
 1437.4718929789960     
 1439.4927329850034     
 1440.4898597089923     
 1473.8297909600078     
 1478.1698367270292     
 1478.4103620420210     
 1508.4425900210044     
 1519.1652874759748     
 1523.2590085840202     
 1627.2771853090380     
 1680.7010600679787     
 1684.6063357180101     
 1839.7910061680013     
 482.13185997400433     
 631.71877430396853     
 636.73121238598833     
 643.09578358399449     
 653.40152283798670     
 668.40793305903208     
 697.92824814701453     
 718.11519331595628     
 720.96501295501366     
 741.76804901001742     
 753.58693458297057     
 775.66846884397091     
 795.19856787601020     
 818.41710086801322     
 826.53262167598587     
 839.39734846702777     
 840.33785322803305     
 853.20889540901408     
 859.03620615298860     
 865.23505171999568     
 868.02128602698212     
 871.29361425002571     
 872.51267072302289     
 885.20623208000325     
 898.10447886999464     
 898.28834019304486     
 900.45629468903644     
 902.98535175097641     
 908.59646775299916     
 920.85570155997993     
 922.50022119103232     
 925.75062882498605     
 928.27113391301828     
 930.15798808098771     
 930.43638887099223     
 933.16241701500257     
 937.66183849598747     
 939.16667721897829     
 941.87215832300717     
 943.93060231301934     
 944.15262509702006     
 947.86209151998628     
 954.83787475404097     
 956.49719145096606     
 966.84917737497017     
 970.22842980397400     
 978.61823404597817     
 980.19299775402760     
 986.75730584701523     
 997.36908846301958     
 1012.0278084310121     
 1014.7666722779977     
 1014.9796283619944     
 1028.9557571879704     
 1034.6898991780472     
 1037.9403727759491     
 1041.3688037369866     
 1047.8843301609741     
 1059.9495635239873     
 1060.7385570260230     
 1064.7758928110125     
 1066.8342846729793     
 1085.4603356140433     
 1094.1146086980007     
 1095.2346712209983     
 1096.1333436610294     
 1101.3598597160308     
 1111.0128346150159     
 1112.0561822889722     
 1123.1568601580220     
 1124.3092439739848     
 1130.3086713390076     
 1136.6948010879569     
 1150.9204448149540     
 1168.9510184910032     
 1170.7024636720307     
 1174.1508307959884     
 1183.7891072600032     
 1185.4139199829660     
 1188.4366132949945     
 1206.8534036399797     
 1215.9293719520210     
 1216.7300328770070     
 1221.0398119749734     
 1221.2242676030146     
 1224.6497108659823     
 1229.6538690889720     
 1229.9673978179926     
 1232.4492452769773     
 1232.9027827309910     
 1241.1460295789875     
 1254.2019730390166     
 1270.8907415359863     
 1287.7403407079983     
 1291.1579753650003     
 1301.1933107770164     
 1318.0235938020051     
 1352.7955516320071     
 1447.3689325919840     
 1462.0442246589810     
 557.07120095100254     
 557.74261172395200     
 582.88664215296740     
 639.39704542601248     
 646.78314750199206     
 658.58216472098138     
 668.59946999303065     
 669.02651312598027     
 710.09539781499188     
 712.39714399998775     
 732.72080121398903     
 732.89832168602152     
 733.07252656103810     
 740.26910506101558     
 742.64931902900571     
 743.24407837697072     
 748.75052732799668     
 756.37113216798753     
 762.68944764300250     
 776.40957535704365     
 776.52192475402262     
 783.38130673102569     
 806.73449942300795     
 813.14476736797951     
 818.27364388504066     
 819.49689246498747     
 823.23375514597865     
 830.36632715305313     
 830.68184735096293     
 836.76784212799976     
 840.78863424499286     
 852.53239425399806     
 861.02369782596361     
 862.72278224199545     
 865.16946030600229     
 865.29773467499763     
 870.03700637799921     
 871.96475345699582     
 885.81035843299469     
 887.07479073799914     
 890.78671895596199     
 904.34859657601919     
 906.01017300097737     
 910.72760917199776     
 925.01548371399986     
 930.55190518801101     
 933.19640142901335     
 936.48013253498357     
 937.17961491097230     
 938.35427006502869     
 939.66257611301262     
 941.81201365898596     
 943.22693765297299     
 948.88397551001981     
 951.23766052199062     
 954.85234616103116     
 964.80568521999521     
 965.75242916698335     
 969.49728592298925     
 984.09631663595792     
 985.13946796400705     
 988.30018392001512     
 991.52699358802056     
 1012.2815994750126     
 1014.9045274229720     
 1015.5271001110086     
 1016.4500382769620     
 1026.2289205580018     
 1028.6290449930239     
 1042.1528183479677     
 1054.3206285330234     
 1056.2279572060215     
 1058.6000030929572     
 1060.8453684449778     
 1062.6470285429968     
 1065.2192998040118     
 1067.9757752059959     
 1071.7321536689997     
 1071.7428231179947     
 1074.0502409589826     
 1079.2602805040078     
 1095.3165750349872     
 1096.8955519129522     
 1105.6750602620305     
 1108.9003688450321     
 1112.2074510389939     
 1117.7681444279733     
 1125.5701402840205     
 1136.1194467519526     
 1141.0321866979939     
 1158.0181552319555     
 1162.5572895649821     
 1175.8968658189988     
 1200.5981864270288     
 1204.2353595189634     
 1213.1979003429879     
 1217.3101671819459     
 1229.2022670459701     
 1312.7277810629457     
 1316.5249344879994     
 6.2343514270032756     
 522.07292300101835     
 579.92556387098739     
 596.30364044802263     
 610.51317441003630     
 665.58321166498354     
 681.42137812799774     
 683.15825192496413     
 685.68008126603672     
 694.41004810202867     
 695.77092742495006     
 712.32461359398440     
 714.29708278697217     
 717.94509482703870     
 718.84805799002061     
 731.28321028698701     
 731.94972688599955     
 735.39904240099713     
 738.01978354400489     
 742.34682766901096     
 743.18707219802309     
 743.54251726897201     
 743.58627554401755     
 746.99369785300223     
 747.75692085397895     
 749.47535343398340     
 749.97810776496772     
 753.52014968701405     
 753.69017281202832     
 755.04014098003972     
 757.71629622299224     
 767.27010392502416     
 775.37988407100784     
 782.70039696298772     
 783.98167874204228     
 784.18376925401390     
 786.07670191902434     
 786.59152061102213     
 789.65599559200928     
 793.31578408699716     
 799.06447551405290     
 800.29712422797456     
 804.09004259499488     
 808.70235304703237     
 809.66942294599721     
 814.35647361498559     
 814.39405837195227     
 822.67510524298996     
 832.04994366102619     
 834.80140647501685     
 837.84329170797719     
 840.84525530197425     
 847.05633918801323     
 854.49780573404860     
 857.55720662605017     
 864.47475684300298     
 869.15819826099323     
 870.49367059796350     
 873.25680574699072     
 880.27794201695360     
 884.08007078000810     
 892.35298705199966     
 892.57268869300606     
 900.21399527299218     
 901.33537534601055     
 902.75014584901510     
 903.32529224699829     
 905.11455108196242     
 905.24548013205640     
 907.01934129797155     
 909.44647923298180     
 909.80306492000818     
 915.62865923903883     
 925.45345311798155     
 929.28579539200291     
 943.53620525100268     
 946.39369148202240     
 960.75573813501978     
 966.98747095902218     
 971.08295317599550     
 974.73505838197889     
 981.79743345698807     
 983.14273224398494     
 991.59209870401537     
 1002.7391725529451     
 1003.8255657909904     
 1015.2270243790117     
 1023.2244439900387     
 1025.8879034530255     
 1036.1418274649768     
 1036.8711216229713     
 1054.4758038030122     
 1054.8560079160379     
 1071.2165809459984     
 1088.3117301450111     
 1088.7738761630026     
 1141.9629397240351     
 1177.9720401180093     
 1268.8158741180087     
 1295.3467552289949     
 23.858753762964625     
 272.11005721200490     
 405.13666588702472     
 465.96810222597560     
 577.45538379298523     
 578.71057315805228     
 579.84908303001430     
 592.86813230498228     
 600.48129912599688     
 611.48723300202983     
 617.40718384901993     
 633.57645365700591     
 635.37651760398876     
 645.93899814295582     
 654.92199748603161     
 660.63369556801626     
 661.76565198798198     
 663.09490619605640     
 664.02771625400055     
 669.77598252700409     
 677.78426782402676     
 680.08538639597828     
 691.57936957798665     
 695.23453345196322     
 701.86070736998226     
 705.97685057000490     
 708.85490129195387     
 715.66424441803247     
 717.84004689898575     
 723.08666470099706     
 723.82600704801735     
 727.21362113801297     
 727.97760974499397     
 732.05326860101195     
 732.43073012301465     
 736.14764961198671     
 747.07786992395995     
 747.83072234602878     
 748.33050236001145     
 750.03162331698695     
 753.93866934900871     
 755.71447079395875     
 757.26662972097984     
 760.74262032995466     
 764.17210653395159     
 764.69377240899485     
 764.92619468795601     
 765.40220543800388     
 768.52183124294970     
 771.71041189198149     
 772.31976836395916     
 773.35151682904689     
 774.96496552997269     
 785.85339893697528     
 788.83033780398546     
 790.48350158997346     
 795.06802437297301     
 799.20915383799002     
 801.51313394802855     
 801.71463286801009     
 801.97487390297465     
 806.87282184301876     
 808.64278285700129     
 811.55083997896872     
 812.93663852702593     
 815.46441899501951     
 815.54878506000387     
 816.81057062803302     
 822.95388227800140     
 839.10397342604119     
 840.42958460800583     
 840.74935450899648     
 843.33004891994642     
 845.95296279102331     
 846.75972685398301     
 849.47615828801645     
 851.06764307903359     
 860.76650016603526     
 860.96849529800238     
 876.09441950800829     
 879.67163254000479     
 880.29634016798809     
 882.58862687100191     
 883.70766935398569     
 884.41288391401758     
 893.53884722897783     
 902.00921343901427     
 902.10875530698104     
 905.70015523099573     
 908.50343320198590     
 919.74657881504390     
 921.74636741698487     
 924.15351830900181     
 935.05581179098226     
 951.64230175100965     
 956.95823824900435     
 966.61541115998989     
 1005.9052302890341     
 1090.7732997479616     
 1121.6703866780153     
 525.45331065799110     
 544.62071424297756     
 548.96536853798898     
 559.38697134103859     
 564.84125018701889     
 571.97653709800215     
 574.89384854596574     
 577.18058205198031     
 577.53608482301934     
 579.52344581001671     
 580.85155585699249     
 585.06213830201887     
 585.32238174200756     
 593.79361040500225     
 597.70726468099747     
 598.28496720001567     
 600.69730854802765     
 604.60723033704562     
 610.07192752097035     
 613.34727796801599     
 614.61129899602383     
 615.29999849299202     
 616.05267072597053     
 620.01269765599864     
 620.76676243700786     
 623.29785074800020     
 628.17233692202717     
 630.53750135999871     
 630.77124245598679     
 646.92988280998543     
 653.16816340002697     
 653.22521035600221     
 655.72992171801161     
 655.98911330400733     
 657.20099174400093     
 664.55898582504597     
 677.48525717802113     
 678.16741513297893     
 680.30876853200607     
 683.43524151603924     
 684.28677467198577     
 688.79271366703324     
 690.81451574101811     
 691.99436102004256     
 694.83816018200014     
 696.04514496301999     
 697.64785420295084     
 698.42685435601743     
 699.08559675404103     
 705.57131868798751     
 709.84152471402194     
 711.28630169102689     
 711.73897984600626     
 712.97014964895789     
 713.72039988997858     
 714.70117802696768     
 719.60731466102879     
 723.73878716299077     
 723.97298436501296     
 726.55317616800312     
 727.41236178495456     
 732.41686516499612     
 740.03800208598841     
 740.61608945496846     
 746.02524479303975     
 748.14798780001001     
 749.55396537302295     
 754.68774636002490     
 761.00825078296475     
 763.52685690496583     
 769.17399605299579     
 771.38850547804032     
 772.72999148204690     
 773.60351131903008     
 781.70441976998700     
 781.84067384601803     
 781.93698517495068     
 784.08251876500435     
 790.70677634899039     
 793.59554279601434     
 797.94150615902618     
 798.99596831202507     
 799.85465391195612     
 805.12729540298460     
 814.33416082401527     
 814.71407625399297     
 822.93598000297789     
 835.52336246997584     
 838.17759933404159     
 839.59254467498977     
 847.85203307803022     
 856.17722161399433     
 858.02618776599411     
 864.61972884502029     
 869.68005745101254     
 871.94449136400362     
 877.14097571396269     
 879.88460994901834     
 891.78848061797908     
 1005.3298796250019     
];
  
A_time_avg = sum(A_time)/(20*100);
B_time_avg = sum(B_time)/(20*100);
C_time_avg = sum(C_time)/(20*100);
D_time_avg = sum(D_time)/(20*100);
E_time_avg = sum(E_time)/(20*100);

figure
theta = [0.025, 0.05, 0.1];
time = [E_time_avg, D_time_avg, A_time_avg];
plot(theta, time, 'o-', 'LineWidth', 1.5, 'Markersize', 10)
xlabel('theta', 'fontsize', 16, 'Interpreter', 'latex');
ylabel('time', 'fontsize', 16, 'Interpreter', 'latex');

figure
N = [2.5*10^6, 1*10^7, 4*10^7];
time = [B_time_avg, C_time_avg, D_time_avg];
plot(N, time, 'o-', 'LineWidth', 1.5, 'Markersize', 10)
xlabel('particle size', 'fontsize', 16, 'Interpreter', 'latex');
ylabel('time', 'fontsize', 16, 'Interpreter', 'latex');
