# Supplementary material for: Interacting particle models on the impact of spatially heterogeneous human behavioral factors on dynamics of infectious diseases
Source: PLoS Comput Biol. 2024 Aug 8;20(8):e1012345. doi: 10.1371/journal.pcbi.1012345 (PMC11335169; doi:10.1371/journal.pcbi.1012345)
Supplement: S2 Data — (ZIP) [file pcbi.1012345.s003.zip › Data_Epidemic_Particle_part_2/export_fig/others.m]

load sol_N1024_dz5_100
Y0 = Y3;
clear Y3

load sol_N1024_dz4_100
figure
hold on
box on
T = 0:(2*pi)/N:2*pi;
plot(T(1:N), real(Y1), 'Linewidth', 2)
plot(T(1:N), real(Y2), 'Linewidth', 2)
plot(T(1:N), real(Y3), 'Linewidth', 2)
plot(T(1:N), real(Y4), '--', 'Linewidth', 2)
plot(T(1:N), real(Y5), 'Linewidth', 2)
plot(T(1:N), real(Y0), 'Linewidth', 2)
xlabel('$$t$$', 'fontsize', 20, 'Interpreter', 'latex')
ylabel('$$Re(A(z,t))$$', 'fontsize', 20, 'Interpreter', 'latex')
%axis([0 2*pi 0 1.5])

h = legend(...
  'Splitting', ...
  'Exp-Euler', ...
  'Exp-RK-1', ...
  'Exp-RK-2', ...
  'ETD-AB', ...
  'Reference', ...
  'Location', 'northeast'); 
set(h, 'Box', 'off');
set(h, 'fontsize', 20)
set(h, 'Interpreter', 'latex')


figure
hold on
box on
T = 0:(2*pi)/N:2*pi;
plot(T(1:N), imag(Y1), 'Linewidth', 2)
plot(T(1:N), imag(Y2), 'Linewidth', 2)
plot(T(1:N), imag(Y3), 'Linewidth', 2)
plot(T(1:N), imag(Y4), '--', 'Linewidth', 2)
plot(T(1:N), imag(Y5), 'Linewidth', 2)
plot(T(1:N), imag(Y0), 'Linewidth', 2)
xlabel('$$t$$', 'fontsize', 20, 'Interpreter', 'latex')
ylabel('$$Im(A(z,t))$$', 'fontsize', 20, 'Interpreter', 'latex')
%axis([0 2*pi 0 1.5])

h = legend(...
  'Splitting', ...
  'Exp-Euler', ...
  'Exp-RK-1', ...
  'Exp-RK-2', ...
  'ETD-AB', ...
  'Reference', ...
  'Location', 'northeast'); 
set(h, 'Box', 'off');
set(h, 'fontsize', 20)
set(h, 'Interpreter', 'latex')

figure
hold on
box on
T = 0:(2*pi)/N:2*pi;
plot(T(1:N), sqrt(calculate_modulus(Y1)), 'Linewidth', 2)
plot(T(1:N), sqrt(calculate_modulus(Y2)), 'Linewidth', 2)
plot(T(1:N), sqrt(calculate_modulus(Y3)), 'Linewidth', 2)
plot(T(1:N), sqrt(calculate_modulus(Y4)), '--', 'Linewidth', 2)
plot(T(1:N), sqrt(calculate_modulus(Y5)), 'Linewidth', 2)
plot(T(1:N), sqrt(calculate_modulus(Y0)), 'Linewidth', 2)
xlabel('$$t$$', 'fontsize', 20, 'Interpreter', 'latex')
ylabel('$$Im(A(z,t))$$', 'fontsize', 20, 'Interpreter', 'latex')
%axis([0 2*pi 0 1.5])

h = legend(...
  'Splitting', ...
  'Exp-Euler', ...
  'Exp-RK-1', ...
  'Exp-RK-2', ...
  'ETD-AB', ...
  'Reference', ...
  'Location', 'northeast'); 
set(h, 'Box', 'off');
set(h, 'fontsize', 20)
set(h, 'Interpreter', 'latex')

figure
hold on
box on
dt = [0.1 0.01 0.001 0.0001];
Nt = 1./dt;

A1 = [
5.602E-01
6.730E-02
1.175E-03
2.447E-05
];

A2 = [
5.605E-01
6.728E-02
1.110E-03
1.436E-06
];

A3 = [
5.606E-01
6.727E-02
1.097E-03
5.701E-08
];

Z1 = (log(dt) + 1) - 0.1;
Z2 = 2*(log(dt) + 1) - 0.1;

plot(log10(dt), log10(A1), 'o-', 'Linewidth', 2)
plot(log10(dt), log10(A2), 's-', 'Linewidth', 2)
plot(log10(dt), log10(A3), '^-', 'Linewidth', 2)
plot(log10(dt), Z1, '--', 'Linewidth', 2)
%plot(log10(dt), Z2, '-.', 'Linewidth', 2)

h = legend(...
  'Exp-RK-1, $$N = 64$$', ...
  'Exp-RK-1, $$N = 128$$', ...
  'Exp-RK-1, $$N = 256$$', ...
  'slope: 1', ...
  'Location', 'northeast'); 
set(h, 'Box', 'off');
set(h, 'fontsize', 20)
set(h, 'Interpreter', 'latex')  


figure
hold on
box on
dt = [0.1 0.01 0.001 0.0001];
Nt = 1./dt;

A1 = [
8.930E-01
1.381E-01
3.200E-03
8.465E-05
];

A2 = [
8.934E-01
1.381E-01
3.000E-03
3.447E-05
];

A3 = [
8.935E-01
1.381E-01
3.000E-03
2.900E-05
];

Z1 = (log(dt) + 1) - 0.1;
Z2 = 2*(log(dt) + 1) - 0.1;

plot(log10(dt), log10(A1), 'o-', 'Linewidth', 2)
plot(log10(dt), log10(A2), 's-', 'Linewidth', 2)
plot(log10(dt), log10(A3), '^-', 'Linewidth', 2)
plot(log10(dt), Z1, '--', 'Linewidth', 2)
%plot(log10(dt), Z2, '-.', 'Linewidth', 2)

h = legend(...
  'Exp-RK-1, $$N = 64$$', ...
  'Exp-RK-1, $$N = 128$$', ...
  'Exp-RK-1, $$N = 256$$', ...
  'slope: 1', ...
  'Location', 'northeast'); 
set(h, 'Box', 'off');
set(h, 'fontsize', 20)
set(h, 'Interpreter', 'latex')  
