# Supplementary material for: Interacting particle models on the impact of spatially heterogeneous human behavioral factors on dynamics of infectious diseases
Source: PLoS Comput Biol. 2024 Aug 8;20(8):e1012345. doi: 10.1371/journal.pcbi.1012345 (PMC11335169; doi:10.1371/journal.pcbi.1012345)
Supplement: S2 Data — (ZIP) [file pcbi.1012345.s003.zip › Data_Epidemic_Particle_part_2/Nofield/Particle_plot_phase_S.m]

time = 200;
close all

%%
plot_component('D2', 100, time)
export_fig Particle_N100_nofield_D2_S_T20 -png -transparent

plot_component('D1', 100, time)
export_fig Particle_N100_nofield_D1_S_T20 -png -transparent

plot_component('D05', 100, time)
export_fig Particle_N100_nofield_D05_S_T20 -png -transparent

plot_component('D025', 100, time)
export_fig Particle_N100_nofield_D025_S_T20 -png -transparent

time = 400;
close all

%%
plot_component('D2', 100, time)
export_fig Particle_N100_nofield_D2_S_T40 -png -transparent

plot_component('D1', 100, time)
export_fig Particle_N100_nofield_D1_S_T40 -png -transparent

plot_component('D05', 100, time)
export_fig Particle_N100_nofield_D05_S_T40 -png -transparent

plot_component('D025', 100, time)
export_fig Particle_N100_nofield_D025_S_T40 -png -transparent

time = 600;
close all

%%
plot_component('D2', 100, time)
export_fig Particle_N100_nofield_D2_S_T60 -png -transparent

plot_component('D1', 100, time)
export_fig Particle_N100_nofield_D1_S_T60 -png -transparent

plot_component('D05', 100, time)
export_fig Particle_N100_nofield_D05_S_T60 -png -transparent

plot_component('D025', 100, time)
export_fig Particle_N100_nofield_D025_S_T60 -png -transparent

%% plot
function plot_component( prefix, N, time)

if(time < 10) 
  fname = ['./Nofield_N', num2str(N), '/', prefix, '/1/State', '_000', num2str(time), '_1.mat'];
elseif(time < 100)
  fname = ['./Nofield_N', num2str(N), '/', prefix, '/1/State', '_00', num2str(time), '_1.mat'];
elseif(time < 1000)
  fname = ['./Nofield_N', num2str(N), '/', prefix, '/1/State', '_', num2str(time), '_1.mat'];
elseif(time < 10000)
  fname = ['./Nofield_N', num2str(N), '/', prefix, '/1/State', '_', num2str(time), '_1.mat'];
end
load(fname);

dx = 1/N;
X = 0:dx:1-dx;
S = Statematrix_S;
imagesc(X, X, S)

cmin = max(0, min(min(S))-0.01);
cmax =  max(max(S))+0.01;
%clim([cmin, cmax]);
clim([0, 7])
axis off

colormap('lines(7)')
%colorbar

%%
title('$$S^{\ell}_{\textup{s}}$$', 'fontsize', 28, 'interpreter', 'latex')

end
